# Supplementary material for: Seasonal variation in apparent conductivity and soil salinity at two Narragansett Bay, RI salt marshes
Source: PeerJ. 2019 Nov 27;7:e8074. doi: 10.7717/peerj.8074 (PMC6884989; doi:10.7717/peerj.8074)
Supplement: Table S1 [file peerj-07-8074-s001.csv]

Site	Sample Date	Latitude (decimal degrees)	Longitude (decimal degrees)	Apparent Conductivity (mS m-1)	Porewater Salinity (ppt)	Calculated Salinity (ppt)
NAR	10/30/2015	41.4480	-71.4494	505	40	34.00
NAR	10/30/2015	41.4479	-71.4495	433		29.93		mS = milliSiemans
NAR	10/30/2015	41.4479	-71.4495	245	25	19.31
NAR	10/30/2015	41.4478	-71.4495	449		30.83
NAR	10/30/2015	41.4478	-71.4494	541		36.03
NAR	10/30/2015	41.4477	-71.4494	428		29.65
NAR	10/30/2015	41.4477	-71.4495	291	30	21.91
NAR	10/30/2015	41.4477	-71.4495	62	6	8.97
NAR	10/30/2015	41.4476	-71.4495	203		16.94
NAR	10/30/2015	41.4476	-71.4494	435		30.04
NAR	10/30/2015	41.4475	-71.4493	576	35	38.01
NAR	10/30/2015	41.4475	-71.4494	556		36.88
NAR	10/30/2015	41.4475	-71.4495	301		22.47
NAR	10/30/2015	41.4474	-71.4496	44		7.95
NAR	10/30/2015	41.4474	-71.4494	277		21.12
NAR	10/30/2015	41.4473	-71.4493	535		35.69
NAR	10/30/2015	41.4473	-71.4492	575		37.95
NAR	10/30/2015	41.4472	-71.4494	447		30.72
NAR	10/30/2015	41.4472	-71.4495	338	30	24.56
NAR	10/30/2015	41.4471	-71.4496	119		12.19
NAR	10/30/2015	41.4471	-71.4495	307		22.81
NAR	10/30/2015	41.4470	-71.4494	379		26.88
NAR	10/30/2015	41.4470	-71.4494	603		39.54
NAR	10/30/2015	41.4470	-71.4494	390		27.50
NAR	10/30/2015	41.4470	-71.4496	252		19.70
NAR	10/30/2015	41.4469	-71.4495	332		24.22
NAR	10/30/2015	41.4468	-71.4495	510		34.28
NAR	10/30/2015	41.4469	-71.4496	378		26.82
NAR	10/30/2015	41.4468	-71.4497	544		36.20
NAR	10/30/2015	41.4467	-71.4498	640	33	41.63
NAR	10/30/2015	41.4468	-71.4499	177	9	15.47
NAR	10/30/2015	41.4468	-71.4500	339		24.62
NAR	10/30/2015	41.4467	-71.4500	489		33.09
NAR	10/30/2015	41.4468	-71.4501	308		22.87
NAR	10/30/2015	41.4469	-71.4501	241		19.08
NAR	10/30/2015	41.4470	-71.4501	117		12.08
NAR	10/30/2015	41.4469	-71.4503	275		21.00
NAR	10/30/2015	41.4468	-71.4504	419	30	29.14
NAR	10/30/2015	41.4467	-71.4504	563		37.28
NAR	10/30/2015	41.4466	-71.4506	284		21.51
NAR	10/30/2015	41.4466	-71.4506	49		8.23
NAR	10/30/2015	41.4467	-71.4506	232		18.57
NAR	10/30/2015	41.4469	-71.4505	177		15.47
NAR	10/30/2015	41.4470	-71.4505	173		15.24
NAR	10/30/2015	41.4471	-71.4505	134		13.04
NAR	10/30/2015	41.4471	-71.4506	145		13.66
NAR	10/30/2015	41.4470	-71.4507	81	5	10.04
NAR	10/30/2015	41.4470	-71.4509	113		11.85
NAR	10/30/2015	41.4471	-71.4509	81		10.04
NAR	10/30/2015	41.4472	-71.4508	85		10.27
NAR	10/30/2015	41.4471	-71.4509	28		7.05
NAR	12/4/2015	41.4481	-71.4494	380	27	35.61
NAR	12/4/2015	41.4480	-71.4496	332		32.44
NAR	12/4/2015	41.4480	-71.4494	406		37.34
NAR	12/4/2015	41.4479	-71.4495	351		33.69
NAR	12/4/2015	41.4479	-71.4495	204	25	23.96
NAR	12/4/2015	41.4479	-71.4495	374		35.22
NAR	12/4/2015	41.4478	-71.4493	394		36.54
NAR	12/4/2015	41.4478	-71.4495	294	34	29.92
NAR	12/4/2015	41.4477	-71.4496	32	5	12.58
NAR	12/4/2015	41.4476	-71.4494	188		22.90
NAR	12/4/2015	41.4476	-71.4494	418	29	38.13
NAR	12/4/2015	41.4475	-71.4493	465		41.24
NAR	12/4/2015	41.4474	-71.4494	394		36.54
NAR	12/4/2015	41.4474	-71.4495	114	20	18.00
NAR	12/4/2015	41.4473	-71.4496	12		11.25
NAR	12/4/2015	41.4473	-71.4495	214	35	24.62
NAR	12/4/2015	41.4472	-71.4493	434		39.19
NAR	12/4/2015	41.4472	-71.4494	388		36.14
NAR	12/4/2015	41.4471	-71.4495	192		23.17
NAR	12/4/2015	41.4471	-71.4497	27	10	12.25
NAR	12/4/2015	41.4471	-71.4495	273		28.53
NAR	12/4/2015	41.4470	-71.4494	348		33.50
NAR	12/4/2015	41.4469	-71.4494	229		25.62
NAR	12/4/2015	41.4469	-71.4495	326	37	32.04
NAR	12/4/2015	41.4469	-71.4496	250		27.01
NAR	12/4/2015	41.4468	-71.4497	438		39.45
NAR	12/4/2015	41.4467	-71.4498	270	42	28.33
NAR	12/4/2015	41.4468	-71.4499	232		25.82
NAR	12/4/2015	41.4469	-71.4500	92		16.55
NAR	12/4/2015	41.4468	-71.4501	201		23.76
NAR	12/4/2015	41.4469	-71.4501	225	34	25.35
NAR	12/4/2015	41.4468	-71.4502	341		33.03
NAR	12/4/2015	41.4467	-71.4502	353		33.83
NAR	12/4/2015	41.4468	-71.4502	274		28.60
NAR	12/4/2015	41.4469	-71.4502	244		26.61
NAR	12/4/2015	41.4469	-71.4502	179	24	22.31
NAR	12/4/2015	41.4470	-71.4503	70		15.09
NAR	12/4/2015	41.4469	-71.4503	273		28.53
NAR	12/4/2015	41.4468	-71.4503	391	30	36.34
NAR	12/4/2015	41.4467	-71.4504	440		39.59
NAR	12/4/2015	41.4466	-71.4505	215		24.69
NAR	12/4/2015	41.4466	-71.4506	20		11.78
NAR	12/4/2015	41.4467	-71.4506	328		32.17
NAR	12/4/2015	41.4469	-71.4505	134		19.33
NAR	12/4/2015	41.4470	-71.4505	158	14	20.92
NAR	12/4/2015	41.4471	-71.4505	108		17.61
NAR	12/4/2015	41.4471	-71.4506	126		18.80
NAR	12/4/2015	41.4470	-71.4507	58		14.30
NAR	12/4/2015	41.4469	-71.4508	77	10	15.56
NAR	12/4/2015	41.4470	-71.4508	31		12.51
NAR	12/4/2015	41.4471	-71.4508	46		13.50
NAR	12/4/2015	41.4472	-71.4508	33		12.64
NAR	12/30/2015			459	42	34.60
NAR	12/30/2015			285		26.18
NAR	12/30/2015			505		36.82
NAR	12/30/2015			366	28	30.10
NAR	12/30/2015			229		23.47
NAR	12/30/2015			357		29.66
NAR	12/30/2015			463		34.79
NAR	12/30/2015			376		30.58
NAR	12/30/2015			21	6	13.40
NAR	12/30/2015			259		24.92
NAR	12/30/2015			401	18	31.79
NAR	12/30/2015			206		22.35
NAR	12/30/2015			17		13.20
NAR	12/30/2015			150	23	19.64
NAR	12/30/2015			471		35.18
NAR	12/30/2015			432		33.29
NAR	12/30/2015			355		29.56
NAR	12/30/2015			11		12.91
NAR	12/30/2015			196	29	21.87
NAR	12/30/2015			484		35.81
NAR	12/30/2015			281		25.98
NAR	12/30/2015			23		13.50
NAR	12/30/2015			17		13.20
NAR	12/30/2015			202		22.16
NAR	12/30/2015			418	29	32.61
NAR	12/30/2015			240		24.00
NAR	12/30/2015			161		20.17
NAR	12/30/2015			289		26.37
NAR	12/30/2015			348		29.23
NAR	12/30/2015			262	34	25.06
NAR	12/30/2015			256		24.77
NAR	12/30/2015			439	36	33.63
NAR	12/30/2015			408		32.13
NAR	12/30/2015			114	12	17.90
NAR	12/30/2015			220		23.03
NAR	12/30/2015			353		29.47
NAR	12/30/2015			244		24.19
NAR	12/30/2015			108		17.61
NAR	12/30/2015			98		17.13
NAR	12/30/2015			250	28	24.48
NAR	12/30/2015			418		32.61
NAR	12/30/2015			432		33.29
NAR	12/30/2015			26	30	13.64
NAR	12/30/2015			300		26.90
NAR	12/30/2015			150	12	19.64
NAR	12/30/2015			139		19.11
NAR	12/30/2015			76		16.06
NAR	12/30/2015			88		16.64
NAR	12/30/2015			29	5	13.79
NAR	12/30/2015			38		14.22
NAR	1/29/2016	41.4481	-71.4495	382	36	28.86
NAR	1/29/2016	41.4480	-71.4495	233		24.94
NAR	1/29/2016	41.4480	-71.4494	386		28.97
NAR	1/29/2016	41.4479	-71.4495	212	20	24.39
NAR	1/29/2016	41.4479	-71.4494	316		27.13
NAR	1/29/2016	41.4479	-71.4494	316		27.13
NAR	1/29/2016	41.4479	-71.4494	367		28.47
NAR	1/29/2016	41.4478	-71.4494	297	25	26.63
NAR	1/29/2016	41.4477	-71.4495	25	30	19.47
NAR	1/29/2016	41.4477	-71.4494	189		23.79
NAR	1/29/2016	41.4477	-71.4493	400	18	29.34
NAR	1/29/2016	41.4476	-71.4494	195		23.94
NAR	1/29/2016	41.4475	-71.4496	20		19.34
NAR	1/29/2016	41.4475	-71.4494	293	34	26.52
NAR	1/29/2016	41.4474	-71.4493	452		30.70
NAR	1/29/2016	41.4474	-71.4494	398		29.28
NAR	1/29/2016	41.4473	-71.4495	175	30	23.42
NAR	1/29/2016	41.4472	-71.4496	26		19.50
NAR	1/29/2016	41.4472	-71.4495	206		24.23
NAR	1/29/2016	41.4471	-71.4493	364	28	28.39
NAR	1/29/2016	41.4471	-71.4494	286		26.34
NAR	1/29/2016	41.4471	-71.4496	127		22.16
NAR	1/29/2016	41.4470	-71.4494	281	35	26.21
NAR	1/29/2016	41.4469	-71.4495	237		25.05
NAR	1/29/2016	41.4468	-71.4496	314		27.07
NAR	1/29/2016	41.4469	-71.4498	115		21.84
NAR	1/29/2016	41.4467	-71.4498	303		26.78
NAR	1/29/2016	41.4467	-71.4499	352	30	28.07
NAR	1/29/2016	41.4468	-71.4500	173		23.36
NAR	1/29/2016	41.4469	-71.4500	53	5	20.21
NAR	1/29/2016	41.4468	-71.4501	213		24.42
NAR	1/29/2016	41.4467	-71.4503	262		25.71
NAR	1/29/2016	41.4466	-71.4504	426	25	30.02
NAR	1/29/2016	41.4466	-71.4506	37		19.79
NAR	1/29/2016	41.4468	-71.4506	307		26.89
NAR	1/29/2016	41.4469	-71.4505	105	17	21.58
NAR	1/29/2016	41.4470	-71.4505	109		21.68
NAR	1/29/2016	41.4470	-71.4507	55		20.26
NAR	1/29/2016	41.4469	-71.4508	36		19.76
NAR	1/29/2016	41.4471	-71.4508	56		20.29
NAR	1/29/2016	41.4471	-71.4509	32		19.66
NAR	3/7/2016	-71.4493	41.4481	402	40	32.32
NAR	3/7/2016	-71.4494	41.4481	396	36	31.87
NAR	3/7/2016	-71.4496	41.4481	177		15.45
NAR	3/7/2016	-71.4494	41.4480	329		26.85
NAR	3/7/2016	-71.4495	41.4479	133	17	12.15
NAR	3/7/2016	-71.4495	41.4479	260		21.67
NAR	3/7/2016	-71.4494	41.4478	312	12	25.57
NAR	3/7/2016	-71.4494	41.4478	219		18.60
NAR	3/7/2016	-71.4496	41.4477	5		2.55
NAR	3/7/2016	-71.4494	41.4477	96		9.37
NAR	3/7/2016	-71.4493	41.4476	394		31.72
NAR	3/7/2016	-71.4494	41.4475	365	29	29.55
NAR	3/7/2016	-71.4495	41.4475	62		6.82
NAR	3/7/2016	-71.4494	41.4474	224		18.97
NAR	3/7/2016	-71.4493	41.4473	410		32.92
NAR	3/7/2016	-71.4494	41.4473	252		21.07
NAR	3/7/2016	-71.4496	41.4471	36		4.87
NAR	3/7/2016	-71.4494	41.4471	279		23.10
NAR	3/7/2016	-71.4494	41.4471	299		24.60
NAR	3/7/2016	-71.4495	41.4470	233		19.65
NAR	3/7/2016	-71.4496	41.4470	130		11.92
NAR	3/7/2016	-71.4495	41.4469	254		21.22
NAR	3/7/2016	-71.4495	41.4468	269	24	22.35
NAR	3/7/2016	-71.4496	41.4469	339		27.60
NAR	3/7/2016	-71.4497	41.4469	179		15.60
NAR	3/7/2016	-71.4498	41.4468	301		24.75
NAR	3/7/2016	-71.4499	41.4467	294		24.22
NAR	3/7/2016	-71.4499	41.4468	174	20	15.22
NAR	3/7/2016	-71.4501	41.4469	71		7.50
NAR	3/7/2016	-71.4502	41.4468	240		20.17
NAR	3/7/2016	-71.4503	41.4467	352	23	28.57
NAR	3/7/2016	-71.4504	41.4467	381		30.75
NAR	3/7/2016	-71.4506	41.4466	14		3.22
NAR	3/7/2016	-71.4505	41.4468	186		16.12
NAR	3/7/2016	-71.4505	41.4470	69	4	7.35
NAR	3/7/2016	-71.4505	41.4471	69		7.35
NAR	3/7/2016	-71.4507	41.4471	69		7.35
NAR	3/7/2016	-71.4508	41.4470	29		4.35
NAR	3/7/2016	-71.4508	41.4471	29		4.35
NAR	4/6/2016	-71.4495	41.4483	412	40	26.95
NAR	4/6/2016	-71.4496	41.4480	212		21.99
NAR	4/6/2016	-71.4494	41.4479	343		25.24
NAR	4/6/2016	-71.4495	41.4479	130	20	19.96
NAR	4/6/2016	-71.4494	41.4479	321		24.69
NAR	4/6/2016	-71.4494	41.4479	298		24.12
NAR	4/6/2016	-71.4495	41.4478	76	2	18.62
NAR	4/6/2016	-71.4494	41.4478	253		23.01
NAR	4/6/2016	-71.4493	41.4477	330		24.92
NAR	4/6/2016	-71.4494	41.4477	150	20	20.45
NAR	4/6/2016	-71.4495	41.4477	2		16.78
NAR	4/6/2016	-71.4494	41.4476	139		20.18
NAR	4/6/2016	-71.4493	41.4475	359	14	25.64
NAR	4/6/2016	-71.4494	41.4475	320		24.67
NAR	4/6/2016	-71.4496	41.4475	5		16.86
NAR	4/6/2016	-71.4494	41.4474	134	20	20.06
NAR	4/6/2016	-71.4493	41.4473	420		27.15
NAR	4/6/2016	-71.4494	41.4473	141		20.23
NAR	4/6/2016	-71.4496	41.4472	7		16.91
NAR	4/6/2016	-71.4495	41.4472	192	24	21.50
NAR	4/6/2016	-71.4494	41.4471	323		24.74
NAR	4/6/2016	-71.4495	41.4471	232		22.49
NAR	4/6/2016	-71.4496	41.4470	106	26	19.36
NAR	4/6/2016	-71.4494	41.4469	297		24.10
NAR	4/6/2016	-71.4495	41.4469	279		23.65
NAR	4/6/2016	-71.4495	41.4469	154		20.55
NAR	4/6/2016	-71.4495	41.4469	243		22.76
NAR	4/6/2016	-71.4495	41.4468	265	21	23.31
NAR	4/6/2016	-71.4497	41.4469	181		21.22
NAR	4/6/2016	-71.4497	41.4468	351		25.44
NAR	4/6/2016	-71.4499	41.4468	81		18.74
NAR	4/6/2016	-71.4499	41.4467	292	20	23.98
NAR	4/6/2016	-71.4500	41.4468	166		20.85
NAR	4/6/2016	-71.4500	41.4469	40	22	17.73
NAR	4/6/2016	-71.4501	41.4468	210		21.94
NAR	4/6/2016	-71.4502	41.4467	269		23.41
NAR	4/6/2016	-71.4503	41.4468	264	25	23.28
NAR	4/6/2016	-71.4503	41.4469	152		20.50
NAR	4/6/2016	-71.4504	41.4468	182		21.25
NAR	4/6/2016	-71.4505	41.4468	379		26.13
NAR	4/6/2016	-71.4506	41.4467	16	24	17.13
NAR	4/6/2016	-71.4506	41.4468	100		19.21
NAR	4/6/2016	-71.4506	41.4469	48		17.92
NAR	4/6/2016	-71.4505	41.4471	72		18.52
NAR	4/6/2016	-71.4507	41.4471	28		17.43
NAR	4/6/2016	-71.4509	41.4470	20		17.23
NAR	4/6/2016	-71.4509	41.4471	12		17.03
NAR	5/4/2016	-71.4495	41.4482	456	38	27.23
NAR	5/4/2016	-71.4495	41.4481	215		16.38
NAR	5/4/2016	-71.4495	41.4481	458		27.32
NAR	5/4/2016	-71.4495	41.4480	286	18	19.58
NAR	5/4/2016	-71.4495	41.4480	318		21.02
NAR	5/4/2016	-71.4494	41.4480	424		25.79
NAR	5/4/2016	-71.4495	41.4479	288	11	19.67
NAR	5/4/2016	-71.4496	41.4479	93		10.89
NAR	5/4/2016	-71.4494	41.4478	357		22.77
NAR	5/4/2016	-71.4493	41.4478	341	10	22.05
NAR	5/4/2016	-71.4495	41.4477	182	20	14.90
NAR	5/4/2016	-71.4496	41.4477	11		7.20
NAR	5/4/2016	-71.4495	41.4477	55		9.18
NAR	5/4/2016	-71.4493	41.4476	438	17	26.42
NAR	5/4/2016	-71.4494	41.4476	182		14.90
NAR	5/4/2016	-71.4496	41.4475	18		7.52
NAR	5/4/2016	-71.4496	41.4474	10		7.16
NAR	5/4/2016	-71.4494	41.4474	158	20	13.82
NAR	5/4/2016	-71.4493	41.4474	446		26.78
NAR	5/4/2016	-71.4495	41.4473	96		11.03
NAR	5/4/2016	-71.4496	41.4472	12		7.25
NAR	5/4/2016	-71.4495	41.4472	217		16.47
NAR	5/4/2016	-71.4493	41.4471	378	19	23.72
NAR	5/4/2016	-71.4495	41.4471	240		17.51
NAR	5/4/2016	-71.4495	41.4471	120		12.11
NAR	5/4/2016	-71.4494	41.4470	293	30	19.89
NAR	5/4/2016	-71.4494	41.4469	340		22.01
NAR	5/4/2016	-71.4495	41.4470	239		17.46
NAR	5/4/2016	-71.4495	41.4469	151		13.50
NAR	5/4/2016	-71.4496	41.4468	276	24	19.13
NAR	5/4/2016	-71.4495	41.4468	317		20.97
NAR	5/4/2016	-71.4496	41.4469	320		21.11
NAR	5/4/2016	-71.4497	41.4469	200		15.71
NAR	5/4/2016	-71.4498	41.4468	370	30	23.36
NAR	5/4/2016	-71.4499	41.4467	355		22.68
NAR	5/4/2016	-71.4499	41.4468	146		13.28
NAR	5/4/2016	-71.4500	41.4469	81		10.35
NAR	5/4/2016	-71.4501	41.4468	184		14.99
NAR	5/4/2016	-71.4501	41.4467	327	24	21.42
NAR	5/4/2016	-71.4501	41.4467	290		19.76
NAR	5/4/2016	-71.4502	41.4468	268		18.77
NAR	5/4/2016	-71.4502	41.4469	117		11.97
NAR	5/4/2016	-71.4503	41.4470	59		9.36
NAR	5/4/2016	-71.4504	41.4468	197	15	15.57
NAR	5/4/2016	-71.4504	41.4467	402		24.80
NAR	5/4/2016	-71.4505	41.4467	200		15.71
NAR	5/4/2016	-71.4506	41.4466	28		7.97
NAR	5/4/2016	-71.4506	41.4468	78		10.22
NAR	5/4/2016	-71.4505	41.4469	140		13.01
NAR	5/4/2016	-71.4505	41.4469	146	4	13.28
NAR	5/4/2016	-71.4505	41.4470	79		10.26
NAR	5/4/2016	-71.4507	41.4470	59		9.36
NAR	5/4/2016	-71.4508	41.4470	25		7.83
NAR	5/4/2016	-71.4508	41.4471	60		9.41
NAR	6/1/2016	-71.4494	41.4479	336		22.38
NAR	6/1/2016	-71.4495	41.4479	171		12.02
NAR	6/1/2016	-71.4496	41.4478	34	0	3.42
NAR	6/1/2016	-71.4496	41.4477	233		15.92
NAR	6/1/2016	-71.4494	41.4477	415		27.35
NAR	6/1/2016	-71.4493	41.4476	32		3.29
NAR	6/1/2016	-71.4495	41.4475	475		31.11
NAR	6/1/2016	-71.4494	41.4475	472	28	30.93
NAR	6/1/2016	-71.4493	41.4474	450		29.54
NAR	6/1/2016	-71.4494	41.4474	44		4.05
NAR	6/1/2016	-71.4496	41.4473	130		9.45
NAR	6/1/2016	-71.4494	41.4472	412	19	27.16
NAR	6/1/2016	-71.4493	41.4471	365		24.21
NAR	6/1/2016	-71.4495	41.4471	169		11.90
NAR	6/1/2016	-71.4496	41.4471	269		18.18
NAR	6/1/2016	-71.4495	41.4470	358		23.77
NAR	6/1/2016	-71.4494	41.4470	275	21	18.55
NAR	6/1/2016	-71.4495	41.4468	359		23.83
NAR	6/1/2016	-71.4494	41.4469	284		19.12
NAR	6/1/2016	-71.4496	41.4468	359	24	23.83
NAR	6/1/2016	-71.4496	41.4468	379		25.09
NAR	6/1/2016	-71.4497	41.4467	423		27.85
NAR	6/1/2016	-71.4498	41.4468	156	8	11.08
NAR	6/1/2016	-71.4499	41.4467	323		21.57
NAR	6/1/2016	-71.4500	41.4468	178		12.46
NAR	6/1/2016	-71.4500	41.4469	83		6.50
NAR	6/1/2016	-71.4501	41.4468	390	24	25.78
NAR	6/1/2016	-71.4502	41.4466	24		2.79
NAR	6/1/2016	-71.4502	41.4468	369		24.46
NAR	6/1/2016	-71.4503	41.4469	179		12.53
NAR	6/1/2016	-71.4503	41.4468	346		23.01
NAR	6/1/2016	-71.4505	41.4469	145		10.39
NAR	6/1/2016	-71.4505	41.4470	130		9.45
NAR	6/1/2016	-71.4505	41.4470	89	3	6.87
NAR	6/1/2016	-71.4507	41.4471	70		5.68
NAR	6/24/2016	-71.4495	41.4481	498	35	27.34
NAR	6/24/2016	-71.4496	41.4480	309		20.45
NAR	6/24/2016	-71.4494	41.4480	545	20	29.06
NAR	6/24/2016	-71.4495	41.4479	397		23.66
NAR	6/24/2016	-71.4495	41.4479	198		16.39
NAR	6/24/2016	-71.4495	41.4478	404	30	23.91
NAR	6/24/2016	-71.4494	41.4478	475		26.50
NAR	6/24/2016	-71.4494	41.4477	247		18.18
NAR	6/24/2016	-71.4495	41.4477	42		10.70
NAR	6/24/2016	-71.4494	41.4476	141	15	14.31
NAR	6/24/2016	-71.4494	41.4476	474		26.47
NAR	6/24/2016	-71.4495	41.4475	286		19.61
NAR	6/24/2016	-71.4496	41.4474	62	8	11.43
NAR	6/24/2016	-71.4494	41.4474	305		20.30
NAR	6/24/2016	-71.4493	41.4473	519	30	28.11
NAR	6/24/2016	-71.4493	41.4472	577		30.23
NAR	6/24/2016	-71.4494	41.4472	288		19.68
NAR	6/24/2016	-71.4495	41.4472	179		15.70
NAR	6/24/2016	-71.4496	41.4472	48		10.92
NAR	6/24/2016	-71.4495	41.4471	258		18.58
NAR	6/24/2016	-71.4494	41.4471	493	25	27.16
NAR	6/24/2016	-71.4495	41.4470	273		19.13
NAR	6/24/2016	-71.4494	41.4469	397		23.66
NAR	6/24/2016	-71.4494	41.4469	467		26.21
NAR	6/24/2016	-71.4496	41.4469	308		20.41
NAR	6/24/2016	-71.4496	41.4468	445	30	25.41
NAR	6/24/2016	-71.4497	41.4468	515		27.96
NAR	6/24/2016	-71.4497	41.4468	481		26.72
NAR	6/24/2016	-71.4498	41.4468	304		20.26
NAR	6/24/2016	-71.4498	41.4468	408		24.06
NAR	6/24/2016	-71.4499	41.4467	443		25.34
NAR	6/24/2016	-71.4500	41.4468	240	20	17.93
NAR	6/24/2016	-71.4500	41.4469	134		14.06
NAR	6/24/2016	-71.4501	41.4468	316		20.70
NAR	6/24/2016	-71.4502	41.4467	402		23.84
NAR	6/24/2016	-71.4504	41.4466	510		27.78
NAR	6/24/2016	-71.4504	41.4467	505	25	27.60
NAR	6/24/2016	-71.4504	41.4468	270		19.02
NAR	6/24/2016	-71.4504	41.4469	146		14.50
NAR	6/24/2016	-71.4505	41.4468	206		16.69
NAR	6/24/2016	-71.4505	41.4467	437	20	25.12
NAR	6/24/2016	-71.4506	41.4465	61		11.39
NAR	6/24/2016	-71.4506	41.4467	50		10.99
NAR	6/24/2016	-71.4506	41.4469	130		13.91
NAR	6/24/2016	-71.4506	41.4470	146	14	14.50
NAR	6/24/2016	-71.4506	41.4471	162		15.08
NAR	6/24/2016	-71.4507	41.4470	118		13.47
NAR	6/24/2016	-71.4508	41.4470	55		11.17
NAR	8/4/2016	-71.4495	41.4481	581		39.90
NAR	8/4/2016	-71.4496	41.4480	379	26	33.11
NAR	8/4/2016	-71.4494	41.4480	570		39.53
NAR	8/4/2016	-71.4495	41.4479	490	31	36.84
NAR	8/4/2016	-71.4495	41.4479	351		32.17
NAR	8/4/2016	-71.4495	41.4479	514		37.65
NAR	8/4/2016	-71.4494	41.4479	640	40	41.88
NAR	8/4/2016	-71.4495	41.4478	486		36.70
NAR	8/4/2016	-71.4495	41.4478	235		28.27
NAR	8/4/2016	-71.4494	41.4478	396	38	33.68
NAR	8/4/2016	-71.4493	41.4477	608		40.80
NAR	8/4/2016	-71.4495	41.4477	278		29.72
NAR	8/4/2016	-71.4496	41.4476	145	32	25.25
NAR	8/4/2016	-71.4494	41.4476	326		31.33
NAR	8/4/2016	-71.4493	41.4475	601		40.57
NAR	8/4/2016	-71.4493	41.4474	621	40	41.24
NAR	8/4/2016	-71.4494	41.4474	443		35.26
NAR	8/4/2016	-71.4494	41.4473	323		31.23
NAR	8/4/2016	-71.4493	41.4472	539	40	38.49
NAR	8/4/2016	-71.4493	41.4472	582		39.93
NAR	8/4/2016	-71.4495	41.4472	475		36.34
NAR	8/4/2016	-71.4496	41.4471	256		28.98
NAR	8/4/2016	-71.4495	41.4471	382	40	33.21
NAR	8/4/2016	-71.4494	41.4470	465		36.00
NAR	8/4/2016	-71.4495	41.4470	380		33.14
NAR	8/4/2016	-71.4495	41.4470	442	38	35.23
NAR	8/4/2016	-71.4494	41.4469	450		35.50
NAR	8/4/2016	-71.4495	41.4468	481		36.54
NAR	8/4/2016	-71.4496	41.4469	410	40	34.15
NAR	8/4/2016	-71.4496	41.4468	541		38.55
NAR	8/4/2016	-71.4497	41.4467	610		40.87
NAR	8/4/2016	-71.4498	41.4468	457	36	35.73
NAR	8/4/2016	-71.4499	41.4468	436		35.02
NAR	8/4/2016	-71.4499	41.4467	497	35	37.07
NAR	8/4/2016	-71.4500	41.4468	341		31.83
NAR	8/4/2016	-71.4501	41.4469	202		27.16
NAR	8/4/2016	-71.4502	41.4468	345	33	31.97
NAR	8/4/2016	-71.4503	41.4467	556		39.06
NAR	8/4/2016	-71.4506	41.4466	329		31.43
NAR	8/4/2016	-71.4506	41.4467	183	30	26.52
NAR	8/4/2016	-71.4506	41.4468	372		32.87
NAR	8/4/2016	-71.4505	41.4469	205		27.26
NAR	8/4/2016	-71.4505	41.4470	215		27.60
NAR	8/4/2016	-71.4506	41.4470	131		24.78
NAR	8/4/2016	-71.4508	41.4471	154	11	25.55
NAR	8/4/2016	-71.4508	41.4471	97		23.63
NAR	9/16/2016	-71.4491	41.4479	591		39.31
NAR	9/16/2016	-71.4493	41.4479	429		36.18
NAR	9/16/2016	-71.4494	41.4479	571	34	38.92
NAR	9/16/2016	-71.4496	41.4479	474		37.05
NAR	9/16/2016	-71.4494	41.4479	532		38.17
NAR	9/16/2016	-71.4494	41.4479	678		40.99
NAR	9/16/2016	-71.4495	41.4478	424	32	36.09
NAR	9/16/2016	-71.4495	41.4478	232		32.38
NAR	9/16/2016	-71.4494	41.4477	426		36.12
NAR	9/16/2016	-71.4493	41.4477	651	43	40.47
NAR	9/16/2016	-71.4494	41.4476	338		34.43
NAR	9/16/2016	-71.4495	41.4476	303		33.75
NAR	9/16/2016	-71.4494	41.4475	543	40	38.38
NAR	9/16/2016	-71.4493	41.4475	588		39.25
NAR	9/16/2016	-71.4494	41.4474	451		36.61
NAR	9/16/2016	-71.4495	41.4474	206		31.88
NAR	9/16/2016	-71.4494	41.4473	402	41	35.66
NAR	9/16/2016	-71.4493	41.4472	609		39.66
NAR	9/16/2016	-71.4494	41.4472	501		37.57
NAR	9/16/2016	-71.4495	41.4472	334		34.35
NAR	9/16/2016	-71.4496	41.4471	270		33.11
NAR	9/16/2016	-71.4494	41.4471	432	39	36.24
NAR	9/16/2016	-71.4494	41.4470	572		38.94
NAR	9/16/2016	-71.4495	41.4470	365	40	34.95
NAR	9/16/2016	-71.4494	41.4469	447		36.53
NAR	9/16/2016	-71.4494	41.4468	494	39	37.44
NAR	9/16/2016	-71.4495	41.4469	412		35.85
NAR	9/16/2016	-71.4496	41.4469	405		35.72
NAR	9/16/2016	-71.4496	41.4468	520	41	37.94
NAR	9/16/2016	-71.4498	41.4467	584		39.17
NAR	9/16/2016	-71.4498	41.4468	336		34.39
NAR	9/16/2016	-71.4499	41.4468	298	38	33.65
NAR	9/16/2016	-71.4500	41.4467	433		36.26
NAR	9/16/2016	-71.4502	41.4466	459	40	36.76
NAR	9/16/2016	-71.4502	41.4468	345		34.56
NAR	9/16/2016	-71.4501	41.4469	279		33.29
NAR	9/16/2016	-71.4503	41.4469	293	34	33.56
NAR	9/16/2016	-71.4504	41.4468	339		34.44
NAR	9/16/2016	-71.4505	41.4467	573	30	38.96
NAR	9/16/2016	-71.4506	41.4466	207		31.90
NAR	9/16/2016	-71.4506	41.4467	397	31	35.56
NAR	9/16/2016	-71.4505	41.4469	232		32.38
NAR	9/16/2016	-71.4504	41.4470	210	28	31.96
NAR	9/16/2016	-71.4506	41.4469	173	28	31.24
NAR	9/16/2016	-71.4508	41.4469	162		31.03
NAR	9/16/2016	-71.4507	41.4470	120		30.22
NAR	9/16/2016	-71.4507	41.4471	165		31.09
NAR	9/16/2016	-71.4509	41.4470	127		30.35
NAR	9/16/2016	-71.4508	41.4471	130		30.41
NAR	10/7/2016	-71.4494	41.4480	532		40.45
NAR	10/7/2016	-71.4494	41.4479	375	34	35.16
NAR	10/7/2016	-71.4494	41.4480	483		38.80
NAR	10/7/2016	-71.4495	41.4479	423		36.78
NAR	10/7/2016	-71.4494	41.4480	563	34	41.50
NAR	10/7/2016	-71.4495	41.4479	446		37.55
NAR	10/7/2016	-71.4494	41.4479	531		40.42
NAR	10/7/2016	-71.4495	41.4478	459	38	37.99
NAR	10/7/2016	-71.4495	41.4477	247	25	30.85
NAR	10/7/2016	-71.4494	41.4477	457		37.92
NAR	10/7/2016	-71.4493	41.4476	626		43.62
NAR	10/7/2016	-71.4494	41.4476	358	36	34.59
NAR	10/7/2016	-71.4495	41.4476	240		30.61
NAR	10/7/2016	-71.4494	41.4475	488	38	38.97
NAR	10/7/2016	-71.4493	41.4475	571		41.77
NAR	10/7/2016	-71.4494	41.4474	482		38.77
NAR	10/7/2016	-71.4495	41.4474	306	35	32.84
NAR	10/7/2016	-71.4494	41.4473	375		35.16
NAR	10/7/2016	-71.4493	41.4473	592	42	42.47
NAR	10/7/2016	-71.4493	41.4472	559		41.36
NAR	10/7/2016	-71.4494	41.4472	460		38.03
NAR	10/7/2016	-71.4496	41.4471	292	32	32.36
NAR	10/7/2016	-71.4494	41.4471	449		37.65
NAR	10/7/2016	-71.4494	41.4470	475	43	38.53
NAR	10/7/2016	-71.4495	41.4470	402		36.07
NAR	10/7/2016	-71.4495	41.4469	362		34.72
NAR	10/7/2016	-71.4494	41.4468	427	46	36.91
NAR	10/7/2016	-71.4495	41.4468	393		35.77
NAR	10/7/2016	-71.4496	41.4468	413		36.44
NAR	10/7/2016	-71.4497	41.4468	449		37.65
NAR	10/7/2016	-71.4497	41.4468	486	40	38.90
NAR	10/7/2016	-71.4498	41.4467	467		38.26
NAR	10/7/2016	-71.4499	41.4468	280		31.96
NAR	10/7/2016	-71.4499	41.4467	460	41	38.03
NAR	10/7/2016	-71.4500	41.4467	405		36.17
NAR	10/7/2016	-71.4500	41.4468	336		33.85
NAR	10/7/2016	-71.4500	41.4469	286		32.16
NAR	10/7/2016	-71.4501	41.4468	366	36	34.86
NAR	10/7/2016	-71.4503	41.4467	508		39.64
NAR	10/7/2016	-71.4504	41.4466	538		40.65
NAR	10/7/2016	-71.4504	41.4467	561	37	41.43
NAR	10/7/2016	-71.4503	41.4469	359		34.62
NAR	10/7/2016	-71.4503	41.4470	287	32	32.19
NAR	10/7/2016	-71.4504	41.4468	286		32.16
NAR	10/7/2016	-71.4506	41.4467	466		38.23
NAR	10/7/2016	-71.4506	41.4466	183	29	28.69
NAR	10/7/2016	-71.4506	41.4468	345		34.15
NAR	10/7/2016	-71.4505	41.4469	205		29.43
NAR	10/7/2016	-71.4505	41.4470	236	31	30.48
NAR	10/7/2016	-71.4507	41.4470	140		27.24
NAR	10/7/2016	-71.4508	41.4470	150		27.58
NAR	10/7/2016	-71.4507	41.4470	150		27.58
NAR	10/7/2016	-71.4507	41.4471	120	24	26.57
NAR	10/7/2016	-71.4509	41.4471	100		25.89
NAR	10/28/2016	-71.4494	41.4482	460		37.12
NAR	10/28/2016	-71.4496	41.4481	385	33	35.18
NAR	10/28/2016	-71.4494	41.4481	543		39.26
NAR	10/28/2016	-71.4495	41.4480	437		36.52
NAR	10/28/2016	-71.4494	41.4479	516	34	38.56
NAR	10/28/2016	-71.4495	41.4479	472		37.43
NAR	10/28/2016	-71.4495	41.4478	257	28	31.88
NAR	10/28/2016	-71.4494	41.4478	486		37.79
NAR	10/28/2016	-71.4494	41.4477	494		37.99
NAR	10/28/2016	-71.4493	41.4476	662	38	42.33
NAR	10/28/2016	-71.4494	41.4476	405		35.70
NAR	10/28/2016	-71.4496	41.4475	200	33	30.41
NAR	10/28/2016	-71.4494	41.4475	474		37.48
NAR	10/28/2016	-71.4493	41.4474	593	40	40.55
NAR	10/28/2016	-71.4492	41.4474	671		42.56
NAR	10/28/2016	-71.4494	41.4474	572	40	40.01
NAR	10/28/2016	-71.4495	41.4474	400		35.57
NAR	10/28/2016	-71.4496	41.4473	156		29.27
NAR	10/28/2016	-71.4495	41.4472	439	38	36.57
NAR	10/28/2016	-71.4494	41.4472	506		38.30
NAR	10/28/2016	-71.4494	41.4471	576		40.11
NAR	10/28/2016	-71.4494	41.4471	381		35.08
NAR	10/28/2016	-71.4495	41.4471	310		33.25
NAR	10/28/2016	-71.4494	41.4470	404		35.67
NAR	10/28/2016	-71.4494	41.4470	445	38	36.73
NAR	10/28/2016	-71.4495	41.4469	446		36.75
NAR	10/28/2016	-71.4495	41.4469	342	37	34.07
NAR	10/28/2016	-71.4496	41.4468	448		36.81
NAR	10/28/2016	-71.4496	41.4468	522	41	38.72
NAR	10/28/2016	-71.4497	41.4468	534		39.03
NAR	10/28/2016	-71.4498	41.4469	440	42	36.60
NAR	10/28/2016	-71.4498	41.4468	452		36.91
NAR	10/28/2016	-71.4499	41.4467	513		38.48
NAR	10/28/2016	-71.4499	41.4468	271	37	32.24
NAR	10/28/2016	-71.4500	41.4469	271		32.24
NAR	10/28/2016	-71.4501	41.4469	240		31.44
NAR	10/28/2016	-71.4501	41.4468	289	43	32.70
NAR	10/28/2016	-71.4502	41.4467	382		35.10
NAR	10/28/2016	-71.4502	41.4466	545		39.31
NAR	10/28/2016	-71.4503	41.4468	332		33.81
NAR	10/28/2016	-71.4503	41.4469	302	35	33.04
NAR	10/28/2016	-71.4502	41.4470	280	29	32.47
NAR	10/28/2016	-71.4504	41.4469	345		34.15
NAR	10/28/2016	-71.4504	41.4467	543	38	39.26
NAR	10/28/2016	-71.4504	41.4466	563		39.77
NAR	10/28/2016	-71.4506	41.4465	163	18	29.45
NAR	10/28/2016	-71.4506	41.4467	223		31.00
NAR	10/28/2016	-71.4505	41.4468	515		38.54
NAR	10/28/2016	-71.4505	41.4469	222		30.98
NAR	10/28/2016	-71.4505	41.4470	259		31.93
NAR	10/28/2016	-71.4505	41.4470	185		30.02
NAR	10/28/2016	-71.4506	41.4470	173		29.71
NAR	10/28/2016	-71.4508	41.4469	148	28	29.07
NAR	10/28/2016	-71.4508	41.4470	177		29.81
NAR	10/28/2016	-71.4507	41.4471	160		29.38
NAR	10/28/2016	-71.4508	41.4471	126		28.50
NAR	12/1/2016	-71.4494	41.4480	908	41	39.79
NAR	12/1/2016	-71.4496	41.4479	573	34	32.89
NAR	12/1/2016	-71.4494	41.4478	702	28	35.55
NAR	12/1/2016	-71.4494	41.4479	930		40.25
NAR	12/1/2016	-71.4494	41.4478	602	34	33.49
NAR	12/1/2016	-71.4496	41.4477	50		22.12
NAR	12/1/2016	-71.4495	41.4477	566	35	32.75
NAR	12/1/2016	-71.4494	41.4477	622		33.90
NAR	12/1/2016	-71.4493	41.4477	1002	30	41.73
NAR	12/1/2016	-71.4494	41.4476	622		33.90
NAR	12/1/2016	-71.4496	41.4476	469	38	30.75
NAR	12/1/2016	-71.4496	41.4474	149		24.16
NAR	12/1/2016	-71.4495	41.4475	580		33.04
NAR	12/1/2016	-71.4494	41.4474	696	38	35.43
NAR	12/1/2016	-71.4493	41.4474	752		36.58
NAR	12/1/2016	-71.4493	41.4473	741		36.35
NAR	12/1/2016	-71.4494	41.4473	527	38	31.94
NAR	12/1/2016	-71.4496	41.4473	25		21.60
NAR	12/1/2016	-71.4495	41.4473	476		30.89
NAR	12/1/2016	-71.4494	41.4472	615	36	33.76
NAR	12/1/2016	-71.4493	41.4471	770		36.95
NAR	12/1/2016	-71.4495	41.4471	480	35	30.98
NAR	12/1/2016	-71.4495	41.4470	300		27.27
NAR	12/1/2016	-71.4494	41.4470	562		32.67
NAR	12/1/2016	-71.4494	41.4469	730	40	36.13
NAR	12/1/2016	-71.4495	41.4469	509		31.57
NAR	12/1/2016	-71.4496	41.4469	406		29.45
NAR	12/1/2016	-71.4496	41.4468	623	38	33.92
NAR	12/1/2016	-71.4497	41.4468	752		36.58
NAR	12/1/2016	-71.4498	41.4468	632		34.11
NAR	12/1/2016	-71.4499	41.4468	195		25.11
NAR	12/1/2016	-71.4499	41.4468	576	35	32.95
NAR	12/1/2016	-71.4500	41.4467	697		35.45
NAR	12/1/2016	-71.4500	41.4468	480	32	30.98
NAR	12/1/2016	-71.4500	41.4469	275		26.75
NAR	12/1/2016	-71.4501	41.4469	186		24.92
NAR	12/1/2016	-71.4501	41.4468	489	32	31.16
NAR	12/1/2016	-71.4502	41.4467	618		33.82
NAR	12/1/2016	-71.4503	41.4467	730	33	36.13
NAR	12/1/2016	-71.4503	41.4468	513		31.66
NAR	12/1/2016	-71.4503	41.4469	388		29.08
NAR	12/1/2016	-71.4504	41.4470	216		25.54
NAR	12/1/2016	-71.4504	41.4468	367	33	28.65
NAR	12/1/2016	-71.4505	41.4467	644	32	34.35
NAR	12/1/2016	-71.4506	41.4466	226	23	25.74
NAR	12/1/2016	-71.4505	41.4468	399		29.31
NAR	12/1/2016	-71.4505	41.4469	239	22	26.01
NAR	12/1/2016	-71.4505	41.4470	138		23.93
NAR	12/1/2016	-71.4507	41.4470	128		23.72
NAR	12/1/2016	-71.4509	41.4470	125	12	23.66
NAR	12/1/2016	-71.4508	41.4471	69		22.51
NAR	12/30/2016	-71.4494	41.4480	440		34.63
NAR	12/30/2016	-71.4496	41.4479	268		28.92
NAR	12/30/2016	-71.4494	41.4479	371	27	32.34
NAR	12/30/2016	-71.4495	41.4478	315		30.48
NAR	12/30/2016	-71.4496	41.4478	112		23.74
NAR	12/30/2016	-71.4494	41.4477	312		30.38
NAR	12/30/2016	-71.4493	41.4477	468	25	35.56
NAR	12/30/2016	-71.4494	41.4476	228		27.59
NAR	12/30/2016	-71.4496	41.4476	82	10	22.74
NAR	12/30/2016	-71.4495	41.4475	322		30.71
NAR	12/30/2016	-71.4493	41.4475	442		34.69
NAR	12/30/2016	-71.4492	41.4474	518	33	37.22
NAR	12/30/2016	-71.4494	41.4473	413	42	33.73
NAR	12/30/2016	-71.4495	41.4473	136		24.54
NAR	12/30/2016	-71.4496	41.4472	32		21.08
NAR	12/30/2016	-71.4494	41.4472	364		32.10
NAR	12/30/2016	-71.4493	41.4472	444	38	34.76
NAR	12/30/2016	-71.4495	41.4471	328	42	30.91
NAR	12/30/2016	-71.4496	41.4471	120	30	24.00
NAR	12/30/2016	-71.4494	41.4470	273		29.08
NAR	12/30/2016	-71.4494	41.4470	401		33.33
NAR	12/30/2016	-71.4495	41.4469	241		28.02
NAR	12/30/2016	-71.4496	41.4469	200		26.66
NAR	12/30/2016	-71.4495	41.4468	325		30.81
NAR	12/30/2016	-71.4496	41.4468	426	35	34.16
NAR	12/30/2016	-71.4497	41.4468	301		30.01
NAR	12/30/2016	-71.4498	41.4467	371		32.34
NAR	12/30/2016	-71.4499	41.4467	424	41	34.10
NAR	12/30/2016	-71.4500	41.4468	191		26.36
NAR	12/30/2016	-71.4500	41.4469	102	35	23.41
NAR	12/30/2016	-71.4501	41.4468	262		28.72
NAR	12/30/2016	-71.4502	41.4466	372		32.37
NAR	12/30/2016	-71.4503	41.4466	445	30	34.79
NAR	12/30/2016	-71.4503	41.4468	242		28.05
NAR	12/30/2016	-71.4503	41.4470	165		25.50
NAR	12/30/2016	-71.4504	41.4470	83		22.78
NAR	12/30/2016	-71.4503	41.4468	255		28.49
NAR	12/30/2016	-71.4504	41.4467	430	31	34.30
NAR	12/30/2016	-71.4504	41.4466	442		34.69
NAR	12/30/2016	-71.4505	41.4466	403		33.40
NAR	12/30/2016	-71.4505	41.4468	318		30.58
NAR	12/30/2016	-71.4504	41.4470	117	32	23.90
NAR	12/30/2016	-71.4505	41.4468	171		25.70
NAR	12/30/2016	-71.4506	41.4467	68	16	22.28
NAR	12/30/2016	-71.4506	41.4466	76		22.54
NAR	12/30/2016	-71.4507	41.4469	43	15	21.45
NAR	12/30/2016	-71.4506	41.4469	103	21	23.44
NAR	12/30/2016	-71.4505	41.4471	105		23.51
NAR	12/30/2016	-71.4508	41.4470	58		21.95
NAR	12/30/2016	-71.4508	41.4471	28		20.95
NAR	1/26/2017	-71.4495	41.4481	465	41	38.47
NAR	1/26/2017	-71.4495	41.4480	224	33	24.47
NAR	1/26/2017	-71.4494	41.4480	428		36.32
NAR	1/26/2017	-71.4495	41.4479	328		30.51
NAR	1/26/2017	-71.4495	41.4479	182	25	22.03
NAR	1/26/2017	-71.4494	41.4478	378	15	33.42
NAR	1/26/2017	-71.4493	41.4477	462	20	38.30
NAR	1/26/2017	-71.4495	41.4477	282		27.84
NAR	1/26/2017	-71.4496	41.4476	24	6	12.85
NAR	1/26/2017	-71.4494	41.4476	315		29.76
NAR	1/26/2017	-71.4494	41.4476	413	21	35.45
NAR	1/26/2017	-71.4493	41.4475	499		40.45
NAR	1/26/2017	-71.4494	41.4475	471	40	38.82
NAR	1/26/2017	-71.4495	41.4474	244		25.63
NAR	1/26/2017	-71.4495	41.4474	35		13.49
NAR	1/26/2017	-71.4494	41.4473	336	40	30.98
NAR	1/26/2017	-71.4493	41.4473	455		37.89
NAR	1/26/2017	-71.4493	41.4473	475		39.05
NAR	1/26/2017	-71.4494	41.4473	352	42	31.91
NAR	1/26/2017	-71.4495	41.4472	288		28.19
NAR	1/26/2017	-71.4496	41.4472	30		13.20
NAR	1/26/2017	-71.4495	41.4472	300		28.89
NAR	1/26/2017	-71.4494	41.4471	343	32	31.38
NAR	1/26/2017	-71.4494	41.4471	369		32.89
NAR	1/26/2017	-71.4495	41.4470	265		26.85
NAR	1/26/2017	-71.4495	41.4470	212		23.77
NAR	1/26/2017	-71.4495	41.4469	345		31.50
NAR	1/26/2017	-71.4494	41.4468	280	39	27.72
NAR	1/26/2017	-71.4495	41.4468	332		30.74
NAR	1/26/2017	-71.4496	41.4469	307		29.29
NAR	1/26/2017	-71.4497	41.4469	252		26.10
NAR	1/26/2017	-71.4497	41.4468	384		33.77
NAR	1/26/2017	-71.4498	41.4467	369	40	32.89
NAR	1/26/2017	-71.4498	41.4468	313		29.64
NAR	1/26/2017	-71.4499	41.4468	152		20.29
NAR	1/26/2017	-71.4499	41.4468	318		29.93
NAR	1/26/2017	-71.4500	41.4467	315	33	29.76
NAR	1/26/2017	-71.4500	41.4467	302	35	29.00
NAR	1/26/2017	-71.4501	41.4468	161		20.81
NAR	1/26/2017	-71.4501	41.4469	109		17.79
NAR	1/26/2017	-71.4501	41.4468	226		24.59
NAR	1/26/2017	-71.4502	41.4467	274		27.37
NAR	1/26/2017	-71.4502	41.4466	326		30.40
NAR	1/26/2017	-71.4503	41.4467	342	35	31.33
NAR	1/26/2017	-71.4502	41.4468	301		28.94
NAR	1/26/2017	-71.4502	41.4469	180		21.91
NAR	1/26/2017	-71.4503	41.4470	105		17.56
NAR	1/26/2017	-71.4503	41.4469	224		24.47
NAR	1/26/2017	-71.4504	41.4468	351	36	31.85
NAR	1/26/2017	-71.4505	41.4467	400		34.70
NAR	1/26/2017	-71.4506	41.4465	19		12.56
NAR	1/26/2017	-71.4506	41.4467	72		15.64
NAR	1/26/2017	-71.4506	41.4468	202	23	23.19
NAR	1/26/2017	-71.4505	41.4469	141		19.65
NAR	1/26/2017	-71.4505	41.4470	118		18.31
NAR	1/26/2017	-71.4506	41.4470	101		17.32
NAR	1/26/2017	-71.4508	41.4470	54	4	14.59
NAR	1/26/2017	-71.4508	41.4471	88	15	16.57
NAR	3/2/2017	-71.4495	41.4482	435	37	33.41
NAR	3/2/2017	-71.4496	41.4481	209		20.08
NAR	3/2/2017	-71.4494	41.4480	403		31.52
NAR	3/2/2017	-71.4495	41.4479	215	17	20.43
NAR	3/2/2017	-71.4494	41.4479	312		26.16
NAR	3/2/2017	-71.4493	41.4478	370	16	29.58
NAR	3/2/2017	-71.4495	41.4478	377		29.99
NAR	3/2/2017	-71.4496	41.4477	13		8.51
NAR	3/2/2017	-71.4494	41.4477	282		24.39
NAR	3/2/2017	-71.4493	41.4476	420	18	32.53
NAR	3/2/2017	-71.4495	41.4475	316	35	26.39
NAR	3/2/2017	-71.4496	41.4475	9		8.28
NAR	3/2/2017	-71.4494	41.4474	358		28.87
NAR	3/2/2017	-71.4492	41.4474	441		33.77
NAR	3/2/2017	-71.4493	41.4473	441		33.77
NAR	3/2/2017	-71.4494	41.4473	271	26	23.74
NAR	3/2/2017	-71.4495	41.4473	18	6	8.81
NAR	3/2/2017	-71.4494	41.4472	351	37	28.46
NAR	3/2/2017	-71.4494	41.4472	430		33.12
NAR	3/2/2017	-71.4494	41.4471	305	32	25.74
NAR	3/2/2017	-71.4496	41.4471	175		18.07
NAR	3/2/2017	-71.4494	41.4470	298		25.33
NAR	3/2/2017	-71.4494	41.4470	398	28	31.23
NAR	3/2/2017	-71.4495	41.4469	327		27.04
NAR	3/2/2017	-71.4495	41.4469	219		20.67
NAR	3/2/2017	-71.4495	41.4468	329		27.16
NAR	3/2/2017	-71.4496	41.4468	419	32	32.47
NAR	3/2/2017	-71.4497	41.4468	393	34	30.93
NAR	3/2/2017	-71.4498	41.4469	246		22.26
NAR	3/2/2017	-71.4498	41.4468	368		29.46
NAR	3/2/2017	-71.4498	41.4467	438	36	33.59
NAR	3/2/2017	-71.4499	41.4468	170		17.78
NAR	3/2/2017	-71.4500	41.4469	80	24	12.47
NAR	3/2/2017	-71.4501	41.4468	216	22	20.49
NAR	3/2/2017	-71.4500	41.4467	336		27.57
NAR	3/2/2017	-71.4502	41.4467	294		25.09
NAR	3/2/2017	-71.4502	41.4468	323		26.80
NAR	3/2/2017	-71.4502	41.4469	226		21.08
NAR	3/2/2017	-71.4503	41.4470	34		9.75
NAR	3/2/2017	-71.4503	41.4469	192	20	19.08
NAR	3/2/2017	-71.4504	41.4468	404		31.58
NAR	3/2/2017	-71.4504	41.4467	451		34.36
NAR	3/2/2017	-71.4505	41.4467	329		27.16
NAR	3/2/2017	-71.4506	41.4466	22	3	9.05
NAR	3/2/2017	-71.4506	41.4468	258		22.97
NAR	3/2/2017	-71.4505	41.4469	168	17	17.66
NAR	3/2/2017	-71.4505	41.4469	152		16.72
NAR	3/2/2017	-71.4504	41.4470	58	16	11.17
NAR	3/2/2017	-71.4506	41.4469	88		12.94
NAR	3/2/2017	-71.4507	41.4469	66	7	11.64
NAR	3/2/2017	-71.4508	41.4469	55	15	10.99
NAR	3/2/2017	-71.4507	41.4470	50	11	10.70
NAR	3/2/2017	-71.4507	41.4471	47		10.52
NAR	3/2/2017	-71.4509	41.4471	16	0	8.69
NAR	3/29/2017	-71.4495	41.4481	531		33.22
NAR	3/29/2017	-71.4495	41.4480	224		22.02
NAR	3/29/2017	-71.4494	41.4480	516	32	32.68
NAR	3/29/2017	-71.4495	41.4480	256	25	23.19
NAR	3/29/2017	-71.4494	41.4479	331		25.92
NAR	3/29/2017	-71.4494	41.4479	466	20	30.85
NAR	3/29/2017	-71.4495	41.4478	322		25.60
NAR	3/29/2017	-71.4496	41.4477	17		14.46
NAR	3/29/2017	-71.4495	41.4477	256	39	23.19
NAR	3/29/2017	-71.4493	41.4477	493		31.84
NAR	3/29/2017	-71.4494	41.4476	204		21.29
NAR	3/29/2017	-71.4495	41.4476	17		14.46
NAR	3/29/2017	-71.4494	41.4475	335	40	26.07
NAR	3/29/2017	-71.4494	41.4474	426		29.39
NAR	3/29/2017	-71.4493	41.4474	484	25	31.51
NAR	3/29/2017	-71.4494	41.4473	323		25.63
NAR	3/29/2017	-71.4495	41.4473	90	10	17.13
NAR	3/29/2017	-71.4496	41.4472	15		14.39
NAR	3/29/2017	-71.4495	41.4472	241		22.64
NAR	3/29/2017	-71.4493	41.4471	450		30.27
NAR	3/29/2017	-71.4495	41.4471	241	33	22.64
NAR	3/29/2017	-71.4495	41.4471	169		20.01
NAR	3/29/2017	-71.4494	41.4470	341		26.29
NAR	3/29/2017	-71.4494	41.4469	484		31.51
NAR	3/29/2017	-71.4495	41.4469	209		21.47
NAR	3/29/2017	-71.4495	41.4468	388		28.00
NAR	3/29/2017	-71.4497	41.4468	484	32	31.51
NAR	3/29/2017	-71.4497	41.4468	408		28.73
NAR	3/29/2017	-71.4498	41.4468	209		21.47
NAR	3/29/2017	-71.4498	41.4467	389		28.04
NAR	3/29/2017	-71.4499	41.4467	451	26	30.30
NAR	3/29/2017	-71.4500	41.4468	202	16	21.22
NAR	3/29/2017	-71.4500	41.4469	129		18.55
NAR	3/29/2017	-71.4501	41.4468	228		22.16
NAR	3/29/2017	-71.4502	41.4467	359		26.95
NAR	3/29/2017	-71.4503	41.4468	267		23.59
NAR	3/29/2017	-71.4503	41.4469	143		19.06
NAR	3/29/2017	-71.4503	41.4470	59		16.00
NAR	3/29/2017	-71.4504	41.4469	161	28	19.72
NAR	3/29/2017	-71.4505	41.4467	376		27.57
NAR	3/29/2017	-71.4506	41.4466	19		14.54
NAR	3/29/2017	-71.4505	41.4468	315	24	25.34
NAR	3/29/2017	-71.4505	41.4469	131		18.62
NAR	3/29/2017	-71.4505	41.4470	75		16.58
NAR	3/29/2017	-71.4505	41.4469	108	16	17.78
NAR	3/29/2017	-71.4506	41.4468	117		18.11
NAR	3/29/2017	-71.4508	41.4469	61	19	16.07
NAR	3/29/2017	-71.4507	41.4470	45		15.48
NAR	3/29/2017	-71.4507	41.4471	60	10	16.03
NAR	3/29/2017	-71.4509	41.4471	24	5	14.72
NAR	5/3/2017	-71.4495	41.4481	410		30.74
NAR	5/3/2017	-71.4496	41.4480	226		22.05
NAR	5/3/2017	-71.4494	41.4480	369		28.80
NAR	5/3/2017	-71.4495	41.4479	226		22.05
NAR	5/3/2017	-71.4494	41.4479	344	19	27.62
NAR	5/3/2017	-71.4495	41.4479	207	12	21.16
NAR	5/3/2017	-71.4494	41.4478	395		30.03
NAR	5/3/2017	-71.4493	41.4478	392	18	29.89
NAR	5/3/2017	-71.4495	41.4477	297	33	25.41
NAR	5/3/2017	-71.4496	41.4477	7		11.72
NAR	5/3/2017	-71.4495	41.4476	187		20.21
NAR	5/3/2017	-71.4493	41.4476	424		31.40
NAR	5/3/2017	-71.4494	41.4476	425	31	31.45
NAR	5/3/2017	-71.4495	41.4475	114		16.77
NAR	5/3/2017	-71.4496	41.4474	22	7	12.43
NAR	5/3/2017	-71.4494	41.4474	347		27.77
NAR	5/3/2017	-71.4493	41.4473	483	30	34.18
NAR	5/3/2017	-71.4493	41.4473	444	38	32.34
NAR	5/3/2017	-71.4494	41.4473	302	38	25.64
NAR	5/3/2017	-71.4495	41.4472	189	32	20.31
NAR	5/3/2017	-71.4496	41.4472	14		12.05
NAR	5/3/2017	-71.4495	41.4472	340		27.44
NAR	5/3/2017	-71.4494	41.4471	390		29.80
NAR	5/3/2017	-71.4495	41.4471	355	35	28.14
NAR	5/3/2017	-71.4496	41.4471	170		19.41
NAR	5/3/2017	-71.4494	41.4470	298	29	25.45
NAR	5/3/2017	-71.4493	41.4470	294		25.26
NAR	5/3/2017	-71.4495	41.4470	273		24.27
NAR	5/3/2017	-71.4495	41.4469	249		23.14
NAR	5/3/2017	-71.4495	41.4469	340		27.44
NAR	5/3/2017	-71.4496	41.4468	295	32	25.31
NAR	5/3/2017	-71.4497	41.4468	378		29.23
NAR	5/3/2017	-71.4499	41.4468	140		18.00
NAR	5/3/2017	-71.4499	41.4468	324		26.68
NAR	5/3/2017	-71.4499	41.4467	249	22	23.14
NAR	5/3/2017	-71.4500	41.4468	188		20.26
NAR	5/3/2017	-71.4500	41.4469	114		16.77
NAR	5/3/2017	-71.4501	41.4468	251	28	23.23
NAR	5/3/2017	-71.4502	41.4467	321		26.54
NAR	5/3/2017	-71.4503	41.4467	271	22	24.18
NAR	5/3/2017	-71.4503	41.4468	308		25.92
NAR	5/3/2017	-71.4503	41.4469	235		22.48
NAR	5/3/2017	-71.4503	41.4470	77		15.02
NAR	5/3/2017	-71.4504	41.4468	286		24.89
NAR	5/3/2017	-71.4504	41.4467	495		34.75
NAR	5/3/2017	-71.4504	41.4466	388	19	29.70
NAR	5/3/2017	-71.4506	41.4466	235	18	22.48
NAR	5/3/2017	-71.4506	41.4466	21		12.38
NAR	5/3/2017	-71.4506	41.4467	273		24.27
NAR	5/3/2017	-71.4505	41.4468	332		27.06
NAR	5/3/2017	-71.4504	41.4469	188		20.26
NAR	5/3/2017	-71.4504	41.4470	105		16.34
NAR	5/3/2017	-71.4505	41.4469	166	23	19.22
NAR	5/3/2017	-71.4506	41.4468	162		19.03
NAR	5/3/2017	-71.4507	41.4468	36		13.09
NAR	5/3/2017	-71.4506	41.4469	77		15.02
NAR	5/3/2017	-71.4506	41.4471	124		17.24
NAR	5/3/2017	-71.4507	41.4470	53	8	13.89
NAR	5/3/2017	-71.4508	41.4470	38		13.18
NAR	5/3/2017	-71.4508	41.4471	37		13.13
NAR	6/15/2017	-71.4495	41.4482	434	36	25.94
NAR	6/15/2017	-71.4495	41.4481	350		23.11
NAR	6/15/2017	-71.4494	41.4480	480		27.49
NAR	6/15/2017	-71.4495	41.4479	245	22	19.57
NAR	6/15/2017	-71.4494	41.4479	393		24.56
NAR	6/15/2017	-71.4493	41.4478	504	24	28.30
NAR	6/15/2017	-71.4494	41.4478	440		26.15
NAR	6/15/2017	-71.4495	41.4478	79	3	13.98
NAR	6/15/2017	-71.4494	41.4477	368		23.72
NAR	6/15/2017	-71.4493	41.4477	525		29.01
NAR	6/15/2017	-71.4494	41.4476	20	14	11.99
NAR	6/15/2017	-71.4495	41.4476	18		11.92
NAR	6/15/2017	-71.4494	41.4476	256		19.95
NAR	6/15/2017	-71.4493	41.4475	525	21	29.01
NAR	6/15/2017	-71.4493	41.4475	558		30.12
NAR	6/15/2017	-71.4494	41.4475	514	33	28.64
NAR	6/15/2017	-71.4495	41.4474	157		16.61
NAR	6/15/2017	-71.4495	41.4473	38		12.60
NAR	6/15/2017	-71.4494	41.4473	357		23.35
NAR	6/15/2017	-71.4493	41.4473	527		29.08
NAR	6/15/2017	-71.4493	41.4472	572		30.59
NAR	6/15/2017	-71.4494	41.4472	276	33	20.62
NAR	6/15/2017	-71.4495	41.4472	123		15.46
NAR	6/15/2017	-71.4496	41.4471	61	19	13.37
NAR	6/15/2017	-71.4495	41.4471	362		23.52
NAR	6/15/2017	-71.4494	41.4471	457		26.72
NAR	6/15/2017	-71.4493	41.4470	471	24	27.19
NAR	6/15/2017	-71.4495	41.4470	319		22.07
NAR	6/15/2017	-71.4495	41.4469	255		19.91
NAR	6/15/2017	-71.4495	41.4468	355		23.28
NAR	6/15/2017	-71.4496	41.4468	418		25.40
NAR	6/15/2017	-71.4497	41.4468	436	32	26.01
NAR	6/15/2017	-71.4498	41.4468	237		19.30
NAR	6/15/2017	-71.4498	41.4468	409		25.10
NAR	6/15/2017	-71.4499	41.4467	424		25.61
NAR	6/15/2017	-71.4499	41.4468	249	16	19.71
NAR	6/15/2017	-71.4500	41.4468	201		18.09
NAR	6/15/2017	-71.4500	41.4469	121		15.40
NAR	6/15/2017	-71.4501	41.4468	288		21.02
NAR	6/15/2017	-71.4501	41.4467	404		24.93
NAR	6/15/2017	-71.4501	41.4466	378	21	24.06
NAR	6/15/2017	-71.4502	41.4467	372		23.85
NAR	6/15/2017	-71.4502	41.4468	318		22.03
NAR	6/15/2017	-71.4502	41.4469	199	11	18.02
NAR	6/15/2017	-71.4503	41.4470	138		15.97
NAR	6/15/2017	-71.4503	41.4468	336		22.64
NAR	6/15/2017	-71.4504	41.4467	543		29.62
NAR	6/15/2017	-71.4504	41.4465	458	22	26.75
NAR	6/15/2017	-71.4506	41.4465	68		13.61
NAR	6/15/2017	-71.4505	41.4467	475		27.33
NAR	6/15/2017	-71.4504	41.4469	232	23	19.14
NAR	6/15/2017	-71.4504	41.4470	175		17.22
NAR	6/15/2017	-71.4505	41.4469	170		17.05
NAR	6/15/2017	-71.4506	41.4468	184		17.52
NAR	6/15/2017	-71.4507	41.4468	42		12.73
NAR	6/15/2017	-71.4506	41.4469	118		15.29
NAR	6/15/2017	-71.4506	41.4470	134		15.83
NAR	6/15/2017	-71.4506	41.4471	166		16.91
NAR	6/15/2017	-71.4507	41.4470	107	13	14.92
NAR	6/15/2017	-71.4509	41.4470	92		14.42
NAR	6/15/2017	-71.4508	41.4471	104		14.82
NAR	7/21/2017	-71.4495	41.4482	552		36.44
NAR	7/21/2017	-71.4495	41.4481	300	24	22.21
NAR	7/21/2017	-71.4494	41.4481	579		37.97
NAR	7/21/2017	-71.4495	41.4479	398		27.74
NAR	7/21/2017	-71.4494	41.4479	515	30	34.35
NAR	7/21/2017	-71.4495	41.4478	547		36.16
NAR	7/21/2017	-71.4495	41.4478	147		13.56
NAR	7/21/2017	-71.4494	41.4477	485	36	32.66
NAR	7/21/2017	-71.4493	41.4477	530		35.20
NAR	7/21/2017	-71.4494	41.4476	302		22.32
NAR	7/21/2017	-71.4495	41.4476	92	1	10.45
NAR	7/21/2017	-71.4495	41.4476	334		24.13
NAR	7/21/2017	-71.4493	41.4475	578		37.91
NAR	7/21/2017	-71.4494	41.4474	582	34	38.14
NAR	7/21/2017	-71.4495	41.4474	240		18.82
NAR	7/21/2017	-71.4495	41.4473	111		11.53
NAR	7/21/2017	-71.4494	41.4473	354		25.26
NAR	7/21/2017	-71.4493	41.4472	588		38.48
NAR	7/21/2017	-71.4493	41.4472	552		36.44
NAR	7/21/2017	-71.4495	41.4472	380	33	26.73
NAR	7/21/2017	-71.4496	41.4472	205		16.84
NAR	7/21/2017	-71.4495	41.4471	452		30.79
NAR	7/21/2017	-71.4494	41.4471	492		33.05
NAR	7/21/2017	-71.4495	41.4470	374	32	26.39
NAR	7/21/2017	-71.4495	41.4469	340		24.47
NAR	7/21/2017	-71.4494	41.4469	460		31.25
NAR	7/21/2017	-71.4494	41.4468	438	31	30.00
NAR	7/21/2017	-71.4496	41.4468	395		27.57
NAR	7/21/2017	-71.4496	41.4468	524		34.86
NAR	7/21/2017	-71.4497	41.4467	482	35	32.49
NAR	7/21/2017	-71.4498	41.4468	377		26.56
NAR	7/21/2017	-71.4499	41.4468	250		19.38
NAR	7/21/2017	-71.4499	41.4467	364	25	25.82
NAR	7/21/2017	-71.4500	41.4467	363		25.77
NAR	7/21/2017	-71.4500	41.4468	360		25.60
NAR	7/21/2017	-71.4500	41.4469	232		18.36
NAR	7/21/2017	-71.4501	41.4468	354	26	25.26
NAR	7/21/2017	-71.4501	41.4467	436		29.89
NAR	7/21/2017	-71.4502	41.4468	404		28.08
NAR	7/21/2017	-71.4502	41.4469	292		21.75
NAR	7/21/2017	-71.4502	41.4467	444	29	30.34
NAR	7/21/2017	-71.4503	41.4466	478		32.26
NAR	7/21/2017	-71.4503	41.4466	515		34.35
NAR	7/21/2017	-71.4503	41.4467	495		33.22
NAR	7/21/2017	-71.4503	41.4469	320		23.34
NAR	7/21/2017	-71.4503	41.4470	252	21	19.49
NAR	7/21/2017	-71.4504	41.4470	188		15.88
NAR	7/21/2017	-71.4504	41.4469	259		19.89
NAR	7/21/2017	-71.4505	41.4467	541	30	35.82
NAR	7/21/2017	-71.4505	41.4466	342		24.58
NAR	7/21/2017	-71.4506	41.4465	68		9.10
NAR	7/21/2017	-71.4506	41.4467	402		27.97
NAR	7/21/2017	-71.4505	41.4468	256	20	19.72
NAR	7/21/2017	-71.4505	41.4469	233		18.42
NAR	7/21/2017	-71.4505	41.4470	183		15.60
NAR	7/21/2017	-71.4506	41.4469	133		12.77
NAR	7/21/2017	-71.4507	41.4469	105		11.19
NAR	7/21/2017	-71.4507	41.4470	107		11.30
NAR	7/21/2017	-71.4506	41.4471	193	19	16.16
NAR	7/21/2017	-71.4507	41.4470	101		10.96
NAR	7/21/2017	-71.4508	41.4470	92		10.45
NAR	7/21/2017	-71.4507	41.4471	96		10.68
NAR	8/16/2017	-71.4495	41.4481	524	44	32.71
NAR	8/16/2017	-71.4495	41.4480	394		28.12
NAR	8/16/2017	-71.4494	41.4480	520		32.57
NAR	8/16/2017	-71.4495	41.4479	453	31	30.20
NAR	8/16/2017	-71.4495	41.4479	279		24.06
NAR	8/16/2017	-71.4494	41.4478	541	29	33.31
NAR	8/16/2017	-71.4494	41.4478	524		32.71
NAR	8/16/2017	-71.4495	41.4478	477	32	31.05
NAR	8/16/2017	-71.4495	41.4477	198		21.20
NAR	8/16/2017	-71.4495	41.4477	96	19	17.60
NAR	8/16/2017	-71.4494	41.4477	355		26.74
NAR	8/16/2017	-71.4493	41.4477	532	20	32.99
NAR	8/16/2017	-71.4494	41.4476	321		25.54
NAR	8/16/2017	-71.4495	41.4476	87	12	17.28
NAR	8/16/2017	-71.4494	41.4475	340		26.21
NAR	8/16/2017	-71.4493	41.4475	568	31	34.26
NAR	8/16/2017	-71.4493	41.4475	556		33.84
NAR	8/16/2017	-71.4494	41.4474	490	39	31.51
NAR	8/16/2017	-71.4495	41.4474	165		20.04
NAR	8/16/2017	-71.4495	41.4473	117	31	18.34
NAR	8/16/2017	-71.4494	41.4473	287		24.34
NAR	8/16/2017	-71.4493	41.4472	556	36	33.84
NAR	8/16/2017	-71.4494	41.4472	551		33.66
NAR	8/16/2017	-71.4495	41.4471	391		28.01
NAR	8/16/2017	-71.4496	41.4471	291	23	24.48
NAR	8/16/2017	-71.4494	41.4471	424		29.18
NAR	8/16/2017	-71.4494	41.4470	424	31	29.18
NAR	8/16/2017	-71.4495	41.4469	458		30.38
NAR	8/16/2017	-71.4496	41.4469	372		27.34
NAR	8/16/2017	-71.4495	41.4469	437		29.64
NAR	8/16/2017	-71.4495	41.4468	388	31	27.91
NAR	8/16/2017	-71.4496	41.4468	521		32.60
NAR	8/16/2017	-71.4497	41.4468	460		30.45
NAR	8/16/2017	-71.4497	41.4468	527	39	32.81
NAR	8/16/2017	-71.4498	41.4467	468		30.73
NAR	8/16/2017	-71.4499	41.4468	397		28.23
NAR	8/16/2017	-71.4499	41.4468	281		24.13
NAR	8/16/2017	-71.4500	41.4467	391	27	28.01
NAR	8/16/2017	-71.4501	41.4467	326		25.72
NAR	8/16/2017	-71.4501	41.4467	337		26.11
NAR	8/16/2017	-71.4501	41.4469	239		22.65
NAR	8/16/2017	-71.4502	41.4468	385	25	27.80
NAR	8/16/2017	-71.4502	41.4467	418		28.97
NAR	8/16/2017	-71.4503	41.4466	399		28.30
NAR	8/16/2017	-71.4503	41.4467	400	24	28.33
NAR	8/16/2017	-71.4503	41.4468	365		27.10
NAR	8/16/2017	-71.4503	41.4469	249		23.00
NAR	8/16/2017	-71.4503	41.4468	336		26.07
NAR	8/16/2017	-71.4504	41.4467	620	33	36.10
NAR	8/16/2017	-71.4504	41.4466	486		31.37
NAR	8/16/2017	-71.4506	41.4466	127		18.69
NAR	8/16/2017	-71.4506	41.4467	397		28.23
NAR	8/16/2017	-71.4505	41.4468	405		28.51
NAR	8/16/2017	-71.4505	41.4470	270		23.74
NAR	8/16/2017	-71.4504	41.4470	196		21.13
NAR	8/16/2017	-71.4506	41.4469	176	15	20.42
NAR	8/16/2017	-71.4507	41.4468	233		22.44
NAR	8/16/2017	-71.4506	41.4469	149		19.47
NAR	8/16/2017	-71.4506	41.4471	177		20.46
NAR	8/16/2017	-71.4507	41.4470	105	14	17.92
NAR	8/16/2017	-71.4508	41.4470	124		18.59
NAR	8/16/2017	-71.4508	41.4471	117		18.34
NAR	8/16/2017	-71.4509	41.4471	96		17.60
NAR	9/14/2017	-71.4495	41.4481	596	38	36.77
NAR	9/14/2017	-71.4496	41.4480	393		28.10
NAR	9/14/2017	-71.4494	41.4480	527		33.82
NAR	9/14/2017	-71.4495	41.4480	498	31	32.59
NAR	9/14/2017	-71.4495	41.4479	380		27.55
NAR	9/14/2017	-71.4494	41.4479	535		34.17
NAR	9/14/2017	-71.4494	41.4478	556		35.06
NAR	9/14/2017	-71.4495	41.4478	464	35	31.13
NAR	9/14/2017	-71.4495	41.4477	140	21	17.30
NAR	9/14/2017	-71.4494	41.4477	396		28.23
NAR	9/14/2017	-71.4493	41.4477	603		37.07
NAR	9/14/2017	-71.4494	41.4476	282	29	23.36
NAR	9/14/2017	-71.4495	41.4476	176		18.84
NAR	9/14/2017	-71.4496	41.4475	124	12	16.62
NAR	9/14/2017	-71.4494	41.4475	434		29.85
NAR	9/14/2017	-71.4493	41.4475	578		36.00
NAR	9/14/2017	-71.4492	41.4474	644	32	38.82
NAR	9/14/2017	-71.4493	41.4474	606		37.20
NAR	9/14/2017	-71.4495	41.4474	353		26.40
NAR	9/14/2017	-71.4495	41.4473	152		17.81
NAR	9/14/2017	-71.4494	41.4473	372	31	27.21
NAR	9/14/2017	-71.4493	41.4473	588		36.43
NAR	9/14/2017	-71.4493	41.4472	585		36.30
NAR	9/14/2017	-71.4494	41.4472	535		34.17
NAR	9/14/2017	-71.4495	41.4472	334	32	25.58
NAR	9/14/2017	-71.4496	41.4471	221		20.76
NAR	9/14/2017	-71.4495	41.4471	414		29.00
NAR	9/14/2017	-71.4494	41.4470	508	33	33.01
NAR	9/14/2017	-71.4493	41.4470	511		33.14
NAR	9/14/2017	-71.4495	41.4470	412		28.91
NAR	9/14/2017	-71.4495	41.4470	312	23	24.64
NAR	9/14/2017	-71.4494	41.4469	459		30.92
NAR	9/14/2017	-71.4494	41.4469	430		29.68
NAR	9/14/2017	-71.4494	41.4468	414	34	29.00
NAR	9/14/2017	-71.4495	41.4468	439		30.07
NAR	9/14/2017	-71.4497	41.4468	468		31.31
NAR	9/14/2017	-71.4497	41.4468	553		34.94
NAR	9/14/2017	-71.4497	41.4467	463		31.09
NAR	9/14/2017	-71.4498	41.4468	508		33.01
NAR	9/14/2017	-71.4498	41.4468	353		26.40
NAR	9/14/2017	-71.4498	41.4468	442	37	30.20
NAR	9/14/2017	-71.4499	41.4467	364		26.86
NAR	9/14/2017	-71.4499	41.4468	336		25.67
NAR	9/14/2017	-71.4499	41.4468	266		22.68
NAR	9/14/2017	-71.4500	41.4467	348		26.18
NAR	9/14/2017	-71.4500	41.4467	366		26.95
NAR	9/14/2017	-71.4501	41.4468	354		26.44
NAR	9/14/2017	-71.4500	41.4469	244	24	21.74
NAR	9/14/2017	-71.4501	41.4469	225		20.93
NAR	9/14/2017	-71.4501	41.4468	342		25.93
NAR	9/14/2017	-71.4501	41.4467	422	25	29.34
NAR	9/14/2017	-71.4501	41.4466	428		29.60
NAR	9/14/2017	-71.4502	41.4466	447		30.41
NAR	9/14/2017	-71.4502	41.4467	412	29	28.91
NAR	9/14/2017	-71.4502	41.4468	360		26.69
NAR	9/14/2017	-71.4502	41.4469	295		23.92
NAR	9/14/2017	-71.4503	41.4468	425		29.47
NAR	9/14/2017	-71.4503	41.4467	578		36.00
NAR	9/14/2017	-71.4503	41.4466	627	31	38.09
NAR	9/14/2017	-71.4504	41.4466	364		26.86
NAR	9/14/2017	-71.4504	41.4466	611		37.41
NAR	9/14/2017	-71.4503	41.4468	337		25.71
NAR	9/14/2017	-71.4503	41.4470	226	24	20.97
NAR	9/14/2017	-71.4504	41.4468	302		24.22
NAR	9/14/2017	-71.4504	41.4467	593		36.64
NAR	9/14/2017	-71.4505	41.4466	397		28.27
NAR	9/14/2017	-71.4506	41.4466	114	6	16.19
NAR	9/14/2017	-71.4505	41.4467	494		32.42
NAR	9/14/2017	-71.4505	41.4468	240		21.57
NAR	9/14/2017	-71.4504	41.4469	262		22.51
NAR	9/14/2017	-71.4505	41.4470	214		20.46
NAR	9/14/2017	-71.4506	41.4469	165		18.37
NAR	9/14/2017	-71.4507	41.4468	142	12	17.39
NAR	9/14/2017	-71.4508	41.4468	130		16.87
NAR	9/14/2017	-71.4507	41.4470	114		16.19
NAR	9/14/2017	-71.4506	41.4471	183		19.14
NAR	9/14/2017	-71.4507	41.4471	151		17.77
NAR	9/14/2017	-71.4508	41.4470	107		15.89
NAR	10/27/2017	-71.4495	41.4481	483		34.78
NAR	10/27/2017	-71.4496	41.4481	387	31	31.69
NAR	10/27/2017	-71.4494	41.4480	513		35.75
NAR	10/27/2017	-71.4495	41.4480	490	32	35.01
NAR	10/27/2017	-71.4495	41.4479	326		29.73
NAR	10/27/2017	-71.4494	41.4479	523		36.07
NAR	10/27/2017	-71.4493	41.4478	559		37.23
NAR	10/27/2017	-71.4494	41.4477	460	34	34.04
NAR	10/27/2017	-71.4495	41.4477	124	21	23.22
NAR	10/27/2017	-71.4494	41.4476	342		30.24
NAR	10/27/2017	-71.4493	41.4476	528		36.23
NAR	10/27/2017	-71.4493	41.4475	549	34	36.91
NAR	10/27/2017	-71.4494	41.4475	567		37.49
NAR	10/27/2017	-71.4495	41.4475	308		29.15
NAR	10/27/2017	-71.4496	41.4474	68		21.42
NAR	10/27/2017	-71.4495	41.4474	275	34	28.09
NAR	10/27/2017	-71.4494	41.4473	506		35.52
NAR	10/27/2017	-71.4492	41.4473	488		34.94
NAR	10/27/2017	-71.4494	41.4473	459		34.01
NAR	10/27/2017	-71.4495	41.4472	373		31.24
NAR	10/27/2017	-71.4496	41.4471	242	28	27.02
NAR	10/27/2017	-71.4495	41.4471	434		33.21
NAR	10/27/2017	-71.4494	41.4471	416	35	32.63
NAR	10/27/2017	-71.4495	41.4470	368		31.08
NAR	10/27/2017	-71.4496	41.4470	304		29.02
NAR	10/27/2017	-71.4495	41.4469	440	41	33.40
NAR	10/27/2017	-71.4495	41.4468	333		29.95
NAR	10/27/2017	-71.4496	41.4468	425		32.92
NAR	10/27/2017	-71.4497	41.4469	432		33.14
NAR	10/27/2017	-71.4498	41.4468	484	41	34.82
NAR	10/27/2017	-71.4499	41.4467	357		30.73
NAR	10/27/2017	-71.4499	41.4468	254		27.41
NAR	10/27/2017	-71.4500	41.4469	218	26	26.25
NAR	10/27/2017	-71.4501	41.4468	336		30.05
NAR	10/27/2017	-71.4502	41.4467	324		29.66
NAR	10/27/2017	-71.4502	41.4468	338	35	30.11
NAR	10/27/2017	-71.4502	41.4469	290		28.57
NAR	10/27/2017	-71.4503	41.4470	224		26.44
NAR	10/27/2017	-71.4503	41.4469	327		29.76
NAR	10/27/2017	-71.4503	41.4467	543	31	36.72
NAR	10/27/2017	-71.4504	41.4466	467		34.27
NAR	10/27/2017	-71.4506	41.4466	208		25.93
NAR	10/27/2017	-71.4505	41.4467	471	28	34.40
NAR	10/27/2017	-71.4504	41.4469	247		27.18
NAR	10/27/2017	-71.4504	41.4470	239		26.93
NAR	10/27/2017	-71.4505	41.4469	187	24	25.25
NAR	10/27/2017	-71.4506	41.4468	378		31.40
NAR	10/27/2017	-71.4506	41.4467	93		22.23
NAR	10/27/2017	-71.4506	41.4468	242		27.02
NAR	10/27/2017	-71.4505	41.4469	190	26	25.35
NAR	10/27/2017	-71.4505	41.4470	160		24.38
NAR	10/27/2017	-71.4506	41.4470	145		23.90
NAR	10/27/2017	-71.4508	41.4469	150	18	24.06
NAR	10/27/2017	-71.4507	41.4470	130		23.42
NAR	10/27/2017	-71.4507	41.4471	173		24.80
NAR	10/27/2017	-71.4509	41.4471	110		22.77
NAR	11/21/2017	-71.4495	41.4481	468		36.62
NAR	11/21/2017	-71.4496	41.4481	315	32	30.49
NAR	11/21/2017	-71.4494	41.4480	482		37.19
NAR	11/21/2017	-71.4495	41.4479	404		34.06
NAR	11/21/2017	-71.4495	41.4479	244		27.64
NAR	11/21/2017	-71.4494	41.4479	458	29	36.22
NAR	11/21/2017	-71.4494	41.4479	493		37.63
NAR	11/21/2017	-71.4495	41.4478	472		36.78
NAR	11/21/2017	-71.4495	41.4478	92	17	21.55
NAR	11/21/2017	-71.4494	41.4478	399		33.86
NAR	11/21/2017	-71.4493	41.4477	469		36.66
NAR	11/21/2017	-71.4494	41.4477	443		35.62
NAR	11/21/2017	-71.4495	41.4476	230	30	27.08
NAR	11/21/2017	-71.4496	41.4475	57		20.14
NAR	11/21/2017	-71.4495	41.4476	338		31.41
NAR	11/21/2017	-71.4494	41.4475	508	36	38.23
NAR	11/21/2017	-71.4493	41.4475	581		41.16
NAR	11/21/2017	-71.4494	41.4475	517		38.59
NAR	11/21/2017	-71.4495	41.4475	276		28.92
NAR	11/21/2017	-71.4496	41.4474	101		21.91
NAR	11/21/2017	-71.4495	41.4474	370	40	32.69
NAR	11/21/2017	-71.4493	41.4474	528		39.03
NAR	11/21/2017	-71.4492	41.4473	557		40.19
NAR	11/21/2017	-71.4494	41.4473	447		35.78
NAR	11/21/2017	-71.4495	41.4473	284	36	29.25
NAR	11/21/2017	-71.4496	41.4472	59		20.22
NAR	11/21/2017	-71.4495	41.4472	322		30.77
NAR	11/21/2017	-71.4494	41.4472	463	39	36.42
NAR	11/21/2017	-71.4493	41.4471	474		36.86
NAR	11/21/2017	-71.4494	41.4471	373		32.81
NAR	11/21/2017	-71.4496	41.4471	221		26.72
NAR	11/21/2017	-71.4495	41.4470	355		32.09
NAR	11/21/2017	-71.4494	41.4469	439		35.46
NAR	11/21/2017	-71.4495	41.4469	349		31.85
NAR	11/21/2017	-71.4496	41.4469	349		31.85
NAR	11/21/2017	-71.4497	41.4468	426	39	34.94
NAR	11/21/2017	-71.4498	41.4467	444		35.66
NAR	11/21/2017	-71.4498	41.4468	266		28.52
NAR	11/21/2017	-71.4499	41.4469	190	26	25.48
NAR	11/21/2017	-71.4500	41.4467	330		31.09
NAR	11/21/2017	-71.4500	41.4467	361		32.33
NAR	11/21/2017	-71.4501	41.4468	273		28.80
NAR	11/21/2017	-71.4500	41.4469	201		25.92
NAR	11/21/2017	-71.4501	41.4469	166		24.51
NAR	11/21/2017	-71.4501	41.4468	274		28.84
NAR	11/21/2017	-71.4502	41.4467	356		32.13
NAR	11/21/2017	-71.4502	41.4466	365		32.49
NAR	11/21/2017	-71.4502	41.4468	403		34.02
NAR	11/21/2017	-71.4503	41.4469	263		28.40
NAR	11/21/2017	-71.4503	41.4470	184		25.24
NAR	11/21/2017	-71.4504	41.4468	272		28.76
NAR	11/21/2017	-71.4504	41.4468	520		38.71
NAR	11/21/2017	-71.4504	41.4466	477		36.98
NAR	11/21/2017	-71.4505	41.4466	243		27.60
NAR	11/21/2017	-71.4505	41.4468	444	28	35.66
NAR	11/21/2017	-71.4505	41.4469	170		24.67
NAR	11/21/2017	-71.4505	41.4470	150		23.87
NAR	11/21/2017	-71.4506	41.4469	125	19	22.87
NAR	11/21/2017	-71.4507	41.4468	131		23.11
NAR	11/21/2017	-71.4508	41.4469	80		21.07
NAR	11/21/2017	-71.4507	41.4470	96		21.71
NAR	11/21/2017	-71.4507	41.4471	145		23.67
NAR	11/21/2017	-71.4508	41.4471	123		22.79
PAS	10/30/2015	41.7477	-71.3840	189		17.43
PAS	10/30/2015	41.7477	-71.3841	166		15.98
PAS	10/30/2015	41.7477	-71.3842	297	29	24.27
PAS	10/30/2015	41.7477	-71.3842	214		19.02
PAS	10/30/2015	41.7477	-71.3842	234		20.28
PAS	10/30/2015	41.7477	-71.3843	347		27.43
PAS	10/30/2015	41.7478	-71.3843	297	24	24.27
PAS	10/30/2015	41.7478	-71.3843	292		23.95
PAS	10/30/2015	41.7478	-71.3845	303		24.65
PAS	10/30/2015	41.7479	-71.3845	314		25.35
PAS	10/30/2015	41.7480	-71.3845	334	23	26.61
PAS	10/30/2015	41.7479	-71.3846	271		22.62
PAS	10/30/2015	41.7479	-71.3846	321		25.79
PAS	10/30/2015	41.7480	-71.3846	249		21.23
PAS	10/30/2015	41.7480	-71.3846	255		21.61
PAS	10/30/2015	41.7481	-71.3845	230		20.03
PAS	10/30/2015	41.7481	-71.3846	243	15	20.85
PAS	10/30/2015	41.7480	-71.3847	228		19.90
PAS	10/30/2015	41.7479	-71.3848	266		22.31
PAS	10/30/2015	41.7478	-71.3848	315	29	25.41
PAS	10/30/2015	41.7479	-71.3849	267		22.37
PAS	10/30/2015	41.7480	-71.3849	268		22.43
PAS	10/30/2015	41.7481	-71.3849	252		21.42
PAS	10/30/2015	41.7482	-71.3849	102	15	11.93
PAS	10/30/2015	41.7482	-71.3850	102	10	11.93
PAS	10/30/2015	41.7481	-71.3850	222		19.52
PAS	10/30/2015	41.7481	-71.3850	265	22	22.24
PAS	10/30/2015	41.7480	-71.3851	262		22.05
PAS	10/30/2015	41.7480	-71.3849	273		22.75
PAS	10/30/2015	41.7479	-71.3848	277		23.00
PAS	10/30/2015	41.7479	-71.3847	261		21.99
PAS	10/30/2015	41.7479	-71.3846	204		18.38
PAS	10/30/2015	41.7478	-71.3846	197		17.94
PAS	10/30/2015	41.7479	-71.3846	203	18	18.32
PAS	10/30/2015	41.7480	-71.3846	218	20	19.27
PAS	12/4/2015	41.7477	-71.3841	182	24	21.22
PAS	12/4/2015	41.7477	-71.3842	122		18.40
PAS	12/4/2015	41.7477	-71.3842	192		21.69
PAS	12/4/2015	41.7477	-71.3843	191	28	21.64
PAS	12/4/2015	41.7478	-71.3843	247		24.28
PAS	12/4/2015	41.7478	-71.3844	198		21.97
PAS	12/4/2015	41.7479	-71.3844	276		25.64
PAS	12/4/2015	41.7479	-71.3845	270		25.36
PAS	12/4/2015	41.7479	-71.3846	207	25	22.40
PAS	12/4/2015	41.7479	-71.3846	325		27.94
PAS	12/4/2015	41.7480	-71.3845	238	21	23.85
PAS	12/4/2015	41.7481	-71.3845	209		22.49
PAS	12/4/2015	41.7480	-71.3846	203		22.21
PAS	12/4/2015	41.7479	-71.3847	194	20	21.79
PAS	12/4/2015	41.7479	-71.3847	175		20.89
PAS	12/4/2015	41.7478	-71.3848	239		23.90
PAS	12/4/2015	41.7478	-71.3848	216		22.82
PAS	12/4/2015	41.7479	-71.3848	232		23.57
PAS	12/4/2015	41.7480	-71.3848	228		23.38
PAS	12/4/2015	41.7481	-71.3847	193		21.74
PAS	12/4/2015	41.7481	-71.3847	139	15	19.20
PAS	12/4/2015	41.7481	-71.3848	146		19.53
PAS	12/4/2015	41.7481	-71.3849	182		21.22
PAS	12/4/2015	41.7480	-71.3849	222	20	23.10
PAS	12/4/2015	41.7479	-71.3850	194	22	21.79
PAS	12/4/2015	41.7480	-71.3850	210		22.54
PAS	12/4/2015	41.7481	-71.3850	143		19.39
PAS	12/4/2015	41.7480	-71.3849	224		23.20
PAS	12/4/2015	41.7480	-71.3848	237		23.81
PAS	12/4/2015	41.7480	-71.3847	195		21.83
PAS	12/4/2015	41.7479	-71.3846	208		22.44
PAS	12/30/2015			165	22	13.52
PAS	12/30/2015			165		13.52
PAS	12/30/2015			190		16.25
PAS	12/30/2015			260		23.91
PAS	12/30/2015			201	23	17.45
PAS	12/30/2015			238		21.50
PAS	12/30/2015			218		19.31
PAS	12/30/2015			228	22	20.41
PAS	12/30/2015			258		23.69
PAS	12/30/2015			236		21.28
PAS	12/30/2015			213	19	18.77
PAS	12/30/2015			169		13.95
PAS	12/30/2015			162		13.19
PAS	12/30/2015			183		15.49
PAS	12/30/2015			159	7	12.86
PAS	12/30/2015			142		11.00
PAS	12/30/2015			148		11.66
PAS	12/30/2015			88	2	5.09
PAS	12/30/2015			152		12.09
PAS	12/30/2015			177		14.83
PAS	12/30/2015			212		18.66
PAS	12/30/2015			242	20	21.94
PAS	12/30/2015			246		22.38
PAS	12/30/2015			228		20.41
PAS	12/30/2015			252	18	23.03
PAS	12/30/2015			200		17.34
PAS	12/30/2015			120		8.59
PAS	12/30/2015			179		15.05
PAS	12/30/2015			213		18.77
PAS	12/30/2015			202		17.56
PAS	12/30/2015			163		13.30
PAS	1/29/2016	41.7477	-71.3841	164		14.14
PAS	1/29/2016	41.7477	-71.3842	136	17	12.85
PAS	1/29/2016	41.7477	-71.3843	242		17.72
PAS	1/29/2016	41.7477	-71.3842	242		17.72
PAS	1/29/2016	41.7478	-71.3842	161		14.00
PAS	1/29/2016	41.7478	-71.3843	223	20	16.85
PAS	1/29/2016	41.7479	-71.3843	160		13.95
PAS	1/29/2016	41.7478	-71.3844	221		16.75
PAS	1/29/2016	41.7479	-71.3844	218	14	16.62
PAS	1/29/2016	41.7479	-71.3845	222		16.80
PAS	1/29/2016	41.7479	-71.3846	191		15.38
PAS	1/29/2016	41.7480	-71.3845	207	18	16.11
PAS	1/29/2016	41.7480	-71.3845	182		14.96
PAS	1/29/2016	41.7480	-71.3846	139	14	12.99
PAS	1/29/2016	41.7481	-71.3846	175		14.64
PAS	1/29/2016	41.7481	-71.3845	160	14	13.95
PAS	1/29/2016	41.7480	-71.3847	140		13.04
PAS	1/29/2016	41.7480	-71.3847	161		14.00
PAS	1/29/2016	41.7480	-71.3847	169	14	14.37
PAS	1/29/2016	41.7481	-71.3848	127		12.44
PAS	1/29/2016	41.7480	-71.3848	161		14.00
PAS	1/29/2016	41.7479	-71.3848	269	18	18.96
PAS	1/29/2016	41.7479	-71.3849	213		16.39
PAS	1/29/2016	41.7480	-71.3849	185		15.10
PAS	1/29/2016	41.7480	-71.3850	145	7	13.27
PAS	1/29/2016	41.7482	-71.3850	59		9.32
PAS	1/29/2016	41.7481	-71.3849	138		12.95
PAS	1/29/2016	41.7480	-71.3848	178		14.78
PAS	1/29/2016	41.7479	-71.3847	159		13.91
PAS	1/29/2016	41.7480	-71.3846	154		13.68
PAS	3/7/2016	-71.3842	41.7476	118	14	14.22
PAS	3/7/2016	-71.3842	41.7478	120		14.42
PAS	3/7/2016	-71.3843	41.7477	152		17.47
PAS	3/7/2016	-71.3843	41.7478	151	11	17.38
PAS	3/7/2016	-71.3845	41.7478	178		19.95
PAS	3/7/2016	-71.3845	41.7478	178	15	19.95
PAS	3/7/2016	-71.3844	41.7479	201		22.15
PAS	3/7/2016	-71.3846	41.7479	201		22.15
PAS	3/7/2016	-71.3845	41.7480	179	13	20.05
PAS	3/7/2016	-71.3845	41.7481	151		17.38
PAS	3/7/2016	-71.3846	41.7480	141		16.42
PAS	3/7/2016	-71.3846	41.7479	144		16.71
PAS	3/7/2016	-71.3847	41.7479	193	17	21.39
PAS	3/7/2016	-71.3847	41.7480	178		19.95
PAS	3/7/2016	-71.3847	41.7481	120		14.42
PAS	3/7/2016	-71.3849	41.7482	99	3	12.41
PAS	3/7/2016	-71.3848	41.7480	134		15.75
PAS	3/7/2016	-71.3848	41.7480	156		17.85
PAS	3/7/2016	-71.3849	41.7479	182		20.34
PAS	3/7/2016	-71.3850	41.7479	168	10	19.00
PAS	3/7/2016	-71.3850	41.7480	126		14.99
PAS	3/7/2016	-71.3851	41.7482	87		11.26
PAS	3/7/2016	-71.3849	41.7481	131		15.47
PAS	3/7/2016	-71.3846	41.7481	147		16.99
PAS	4/6/2016	-71.3841	41.7477	103	19	15.67
PAS	4/6/2016	-71.3842	41.7477	108		15.18
PAS	4/6/2016	-71.3843	41.7477	144		11.64
PAS	4/6/2016	-71.3843	41.7478	154	12	10.65
PAS	4/6/2016	-71.3844	41.7478	130		13.02
PAS	4/6/2016	-71.3844	41.7478	124		13.61
PAS	4/6/2016	-71.3845	41.7478	178	12	8.29
PAS	4/6/2016	-71.3846	41.7478	217		4.45
PAS	4/6/2016	-71.3845	41.7479	208		5.33
PAS	4/6/2016	-71.3845	41.7480	208		5.33
PAS	4/6/2016	-71.3845	41.7480	173	9	8.78
PAS	4/6/2016	-71.3846	41.7479	153		10.75
PAS	4/6/2016	-71.3846	41.7480	168		9.27
PAS	4/6/2016	-71.3845	41.7481	138	7	12.23
PAS	4/6/2016	-71.3847	41.7480	110		14.99
PAS	4/6/2016	-71.3847	41.7481	112		14.79
PAS	4/6/2016	-71.3847	41.7479	160	11	10.06
PAS	4/6/2016	-71.3847	41.7478	188		7.30
PAS	4/6/2016	-71.3848	41.7479	173		8.78
PAS	4/6/2016	-71.3849	41.7481	104		15.58
PAS	4/6/2016	-71.3849	41.7480	123		13.70
PAS	4/6/2016	-71.3849	41.7479	157	6	10.36
PAS	4/6/2016	-71.3850	41.7479	152		10.85
PAS	4/6/2016	-71.3850	41.7480	88		17.15
PAS	4/6/2016	-71.3849	41.7480	125		13.51
PAS	4/6/2016	-71.3848	41.7480	149		11.14
PAS	4/6/2016	-71.3846	41.7479	118		14.20
PAS	5/4/2016	-71.3842	41.7477	123	14	7.15
PAS	5/4/2016	-71.3842	41.7477	110		6.66
PAS	5/4/2016	-71.3843	41.7477	142		7.86
PAS	5/4/2016	-71.3843	41.7478	156	12	8.39
PAS	5/4/2016	-71.3844	41.7478	156		8.39
PAS	5/4/2016	-71.3844	41.7478	120		7.04
PAS	5/4/2016	-71.3844	41.7478	148	5	8.09
PAS	5/4/2016	-71.3845	41.7478	191		9.70
PAS	5/4/2016	-71.3845	41.7479	206		10.26
PAS	5/4/2016	-71.3844	41.7479	214	9	10.56
PAS	5/4/2016	-71.3845	41.7479	223		10.90
PAS	5/4/2016	-71.3846	41.7479	203		10.15
PAS	5/4/2016	-71.3845	41.7480	198	10	9.96
PAS	5/4/2016	-71.3845	41.7481	139		7.75
PAS	5/4/2016	-71.3845	41.7481	176		9.14
PAS	5/4/2016	-71.3846	41.7480	134	6	7.56
PAS	5/4/2016	-71.3846	41.7480	146		8.01
PAS	5/4/2016	-71.3847	41.7481	99		6.25
PAS	5/4/2016	-71.3847	41.7480	112		6.74
PAS	5/4/2016	-71.3847	41.7479	173	7	9.02
PAS	5/4/2016	-71.3847	41.7479	211		10.45
PAS	5/4/2016	-71.3848	41.7478	201	13	10.07
PAS	5/4/2016	-71.3848	41.7479	196		9.89
PAS	5/4/2016	-71.3848	41.7480	149		8.12
PAS	5/4/2016	-71.3849	41.7481	126	2	7.26
PAS	5/4/2016	-71.3849	41.7480	126		7.26
PAS	5/4/2016	-71.3849	41.7479	158		8.46
PAS	5/4/2016	-71.3850	41.7480	119		7.00
PAS	5/4/2016	-71.3850	41.7481	83		5.65
PAS	5/4/2016	-71.3849	41.7481	103		6.40
PAS	5/4/2016	-71.3848	41.7480	144		7.94
PAS	5/4/2016	-71.3846	41.7479	146		8.01
PAS	6/1/2016	-71.3842	41.7477	146	13	7.37
PAS	6/1/2016	-71.3842	41.7477	131		6.88
PAS	6/1/2016	-71.3843	41.7477	195		8.97
PAS	6/1/2016	-71.3843	41.7478	192	9	8.88
PAS	6/1/2016	-71.3844	41.7478	182		8.55
PAS	6/1/2016	-71.3844	41.7479	159		7.79
PAS	6/1/2016	-71.3845	41.7478	214	8	9.60
PAS	6/1/2016	-71.3845	41.7479	229		10.09
PAS	6/1/2016	-71.3846	41.7478	272		11.50
PAS	6/1/2016	-71.3845	41.7479	256		10.98
PAS	6/1/2016	-71.3845	41.7480	244	9	10.58
PAS	6/1/2016	-71.3846	41.7479	207		9.37
PAS	6/1/2016	-71.3845	41.7480	221		9.83
PAS	6/1/2016	-71.3845	41.7481	151		7.53
PAS	6/1/2016	-71.3847	41.7480	162	5	7.89
PAS	6/1/2016	-71.3847	41.7480	126		6.71
PAS	6/1/2016	-71.3847	41.7481	135		7.01
PAS	6/1/2016	-71.3847	41.7480	140		7.17
PAS	6/1/2016	-71.3847	41.7479	178		8.42
PAS	6/1/2016	-71.3848	41.7480	166		8.02
PAS	6/1/2016	-71.3848	41.7481	184	5	8.61
PAS	6/1/2016	-71.3848	41.7480	187		8.71
PAS	6/1/2016	-71.3848	41.7479	238		10.38
PAS	6/1/2016	-71.3848	41.7478	258	15	11.04
PAS	6/1/2016	-71.3848	41.7480	182		8.55
PAS	6/1/2016	-71.3849	41.7481	162		7.89
PAS	6/1/2016	-71.3849	41.7481	146		7.37
PAS	6/1/2016	-71.3849	41.7480	144		7.30
PAS	6/1/2016	-71.3849	41.7479	203		9.24
PAS	6/1/2016	-71.3850	41.7480	151		7.53
PAS	6/1/2016	-71.3850	41.7481	128		6.78
PAS	6/1/2016	-71.3847	41.7479	172		8.22
PAS	6/24/2016	-71.3842	41.7476	289		16.87
PAS	6/24/2016	-71.3842	41.7477	166	25	16.76
PAS	6/24/2016	-71.3843	41.7477	302		16.88
PAS	6/24/2016	-71.3843	41.7478	211		16.80
PAS	6/24/2016	-71.3844	41.7478	300	15	16.88
PAS	6/24/2016	-71.3844	41.7478	186		16.78
PAS	6/24/2016	-71.3845	41.7478	300		16.88
PAS	6/24/2016	-71.3845	41.7479	248	15	16.84
PAS	6/24/2016	-71.3845	41.7479	242		16.83
PAS	6/24/2016	-71.3845	41.7479	262		16.85
PAS	6/24/2016	-71.3846	41.7479	267		16.85
PAS	6/24/2016	-71.3846	41.7479	220	14	16.81
PAS	6/24/2016	-71.3846	41.7481	217	10	16.81
PAS	6/24/2016	-71.3846	41.7481	158		16.75
PAS	6/24/2016	-71.3847	41.7480	158		16.75
PAS	6/24/2016	-71.3847	41.7479	236		16.82
PAS	6/24/2016	-71.3847	41.7478	310	20	16.89
PAS	6/24/2016	-71.3848	41.7479	230		16.82
PAS	6/24/2016	-71.3848	41.7480	192		16.78
PAS	6/24/2016	-71.3848	41.7480	210	11	16.80
PAS	6/24/2016	-71.3848	41.7481	173		16.77
PAS	6/24/2016	-71.3848	41.7480	192		16.78
PAS	6/24/2016	-71.3849	41.7479	247	10	16.83
PAS	6/24/2016	-71.3849	41.7479	256		16.84
PAS	6/24/2016	-71.3850	41.7480	255		16.84
PAS	6/24/2016	-71.3850	41.7480	234	10	16.82
PAS	6/24/2016	-71.3851	41.7480	188		16.78
PAS	6/24/2016	-71.3849	41.7480	201		16.79
PAS	6/24/2016	-71.3847	41.7480	156		16.75
PAS	8/4/2016	-71.3841	41.7477	258	21	22.46
PAS	8/4/2016	-71.3842	41.7477	216		18.93
PAS	8/4/2016	-71.3843	41.7477	282		24.47
PAS	8/4/2016	-71.3843	41.7478	279	20	24.22
PAS	8/4/2016	-71.3843	41.7477	296		25.65
PAS	8/4/2016	-71.3844	41.7478	309	32	26.74
PAS	8/4/2016	-71.3845	41.7478	322		27.83
PAS	8/4/2016	-71.3845	41.7479	344	28	29.68
PAS	8/4/2016	-71.3845	41.7479	342		29.51
PAS	8/4/2016	-71.3846	41.7479	334		28.84
PAS	8/4/2016	-71.3846	41.7479	315		27.25
PAS	8/4/2016	-71.3846	41.7480	250	15	21.79
PAS	8/4/2016	-71.3845	41.7480	204		17.92
PAS	8/4/2016	-71.3846	41.7480	224		19.60
PAS	8/4/2016	-71.3847	41.7480	233	20	20.36
PAS	8/4/2016	-71.3847	41.7479	253		22.04
PAS	8/4/2016	-71.3847	41.7478	301	26	26.07
PAS	8/4/2016	-71.3847	41.7480	288		24.98
PAS	8/4/2016	-71.3847	41.7480	221		19.35
PAS	8/4/2016	-71.3847	41.7481	144	14	12.88
PAS	8/4/2016	-71.3848	41.7480	224		19.60
PAS	8/4/2016	-71.3848	41.7479	286	20	24.81
PAS	8/4/2016	-71.3848	41.7479	339	30	29.26
PAS	8/4/2016	-71.3848	41.7480	288		24.98
PAS	8/4/2016	-71.3849	41.7481	184		16.24
PAS	8/4/2016	-71.3849	41.7480	278		24.14
PAS	8/4/2016	-71.3849	41.7479	301	21	26.07
PAS	8/4/2016	-71.3849	41.7480	313		27.08
PAS	9/16/2016	-71.3842	41.7477	239	20	24.20
PAS	9/16/2016	-71.3842	41.7477	280		25.50
PAS	9/16/2016	-71.3843	41.7477	269		25.15
PAS	9/16/2016	-71.3843	41.7478	377	31	28.57
PAS	9/16/2016	-71.3844	41.7478	298		26.07
PAS	9/16/2016	-71.3844	41.7479	404		29.43
PAS	9/16/2016	-71.3845	41.7478	356	24	27.91
PAS	9/16/2016	-71.3846	41.7478	271		25.21
PAS	9/16/2016	-71.3845	41.7479	372		28.42
PAS	9/16/2016	-71.3845	41.7480	378	28	28.61
PAS	9/16/2016	-71.3846	41.7479	305		26.29
PAS	9/16/2016	-71.3836	41.7468	260	26	24.87
PAS	9/16/2016	-71.3845	41.7481	176		22.20
PAS	9/16/2016	-71.3846	41.7480	267		25.09
PAS	9/16/2016	-71.3847	41.7480	305	25	26.29
PAS	9/16/2016	-71.3846	41.7479	256		24.74
PAS	9/16/2016	-71.3847	41.7478	280	31	25.50
PAS	9/16/2016	-71.3847	41.7479	313		26.55
PAS	9/16/2016	-71.3847	41.7480	272		25.25
PAS	9/16/2016	-71.3847	41.7481	150		21.38
PAS	9/16/2016	-71.3847	41.7480	286	26	25.69
PAS	9/16/2016	-71.3848	41.7479	346		27.59
PAS	9/16/2016	-71.3849	41.7479	348	24	27.66
PAS	9/16/2016	-71.3850	41.7479	322		26.83
PAS	9/16/2016	-71.3850	41.7480	349	30	27.69
PAS	9/16/2016	-71.3851	41.7480	324		26.89
PAS	9/16/2016	-71.3849	41.7480	326	29	26.96
PAS	9/16/2016	-71.3849	41.7480	325		26.93
PAS	10/7/2016	-71.3842	41.7477	249	25	20.20
PAS	10/7/2016	-71.3842	41.7477	249		20.20
PAS	10/7/2016	-71.3843	41.7477	369		28.88
PAS	10/7/2016	-71.3843	41.7478	289		23.09
PAS	10/7/2016	-71.3844	41.7477	357		28.01
PAS	10/7/2016	-71.3844	41.7478	311	28	24.68
PAS	10/7/2016	-71.3844	41.7478	356		27.94
PAS	10/7/2016	-71.3844	41.7478	336		26.49
PAS	10/7/2016	-71.3845	41.7478	345	21	27.14
PAS	10/7/2016	-71.3844	41.7479	355		27.87
PAS	10/7/2016	-71.3845	41.7479	356	29	27.94
PAS	10/7/2016	-71.3845	41.7479	345		27.14
PAS	10/7/2016	-71.3846	41.7479	302		24.03
PAS	10/7/2016	-71.3845	41.7480	307	27	24.39
PAS	10/7/2016	-71.3845	41.7481	266		21.43
PAS	10/7/2016	-71.3846	41.7481	252	15	20.42
PAS	10/7/2016	-71.3846	41.7480	262		21.14
PAS	10/7/2016	-71.3846	41.7480	247		20.06
PAS	10/7/2016	-71.3847	41.7480	248	18	20.13
PAS	10/7/2016	-71.3847	41.7482	187		15.72
PAS	10/7/2016	-71.3847	41.7480	262		21.14
PAS	10/7/2016	-71.3847	41.7479	270		21.72
PAS	10/7/2016	-71.3847	41.7479	356	26	27.94
PAS	10/7/2016	-71.3847	41.7479	284		22.73
PAS	10/7/2016	-71.3848	41.7480	282	23	22.59
PAS	10/7/2016	-71.3848	41.7482	227	16	18.61
PAS	10/7/2016	-71.3848	41.7480	302		24.03
PAS	10/7/2016	-71.3849	41.7481	238		19.41
PAS	10/7/2016	-71.3849	41.7480	280	23	22.44
PAS	10/7/2016	-71.3850	41.7480	352		27.65
PAS	10/7/2016	-71.3850	41.7480	359		28.15
PAS	10/7/2016	-71.3851	41.7481	295	29	23.53
PAS	10/28/2016	-71.3842	41.7477	144		21.02
PAS	10/28/2016	-71.3842	41.7477	233	24	24.60
PAS	10/28/2016	-71.3843	41.7477	206		23.51
PAS	10/28/2016	-71.3843	41.7477	205		23.47
PAS	10/28/2016	-71.3843	41.7477	256	24	25.53
PAS	10/28/2016	-71.3843	41.7477	248		25.21
PAS	10/28/2016	-71.3844	41.7478	307	27	27.58
PAS	10/28/2016	-71.3844	41.7478	256	28	25.53
PAS	10/28/2016	-71.3844	41.7479	332		28.59
PAS	10/28/2016	-71.3845	41.7478	292	28	26.98
PAS	10/28/2016	-71.3845	41.7478	220		24.08
PAS	10/28/2016	-71.3845	41.7479	324		28.27
PAS	10/28/2016	-71.3845	41.7480	336	30	28.75
PAS	10/28/2016	-71.3846	41.7480	252		25.37
PAS	10/28/2016	-71.3846	41.7480	210		23.68
PAS	10/28/2016	-71.3846	41.7481	246		25.13
PAS	10/28/2016	-71.3846	41.7481	262	24	25.77
PAS	10/28/2016	-71.3847	41.7480	243		25.00
PAS	10/28/2016	-71.3846	41.7479	198		23.19
PAS	10/28/2016	-71.3847	41.7479	192	29	22.95
PAS	10/28/2016	-71.3847	41.7480	248		25.21
PAS	10/28/2016	-71.3847	41.7482	199	20	23.23
PAS	10/28/2016	-71.3847	41.7481	253		25.41
PAS	10/28/2016	-71.3848	41.7480	283	28	26.62
PAS	10/28/2016	-71.3848	41.7479	277		26.38
PAS	10/28/2016	-71.3848	41.7479	256		25.53
PAS	10/28/2016	-71.3849	41.7480	286	26	26.74
PAS	10/28/2016	-71.3848	41.7480	270		26.09
PAS	10/28/2016	-71.3848	41.7482	233	21	24.60
PAS	10/28/2016	-71.3849	41.7480	258		25.61
PAS	10/28/2016	-71.3850	41.7479	249	24	25.25
PAS	10/28/2016	-71.3850	41.7480	270		26.09
PAS	10/28/2016	-71.3850	41.7481	242	26	24.96
PAS	12/1/2016	-71.3842	41.7477	199	24	20.35
PAS	12/1/2016	-71.3842	41.7477	205	24	20.63
PAS	12/1/2016	-71.3843	41.7477	201		20.44
PAS	12/1/2016	-71.3843	41.7478	242		22.38
PAS	12/1/2016	-71.3843	41.7478	231		21.86
PAS	12/1/2016	-71.3844	41.7478	255	27	22.99
PAS	12/1/2016	-71.3845	41.7478	255		22.99
PAS	12/1/2016	-71.3845	41.7479	284		24.36
PAS	12/1/2016	-71.3845	41.7479	303	23	25.26
PAS	12/1/2016	-71.3845	41.7479	279		24.12
PAS	12/1/2016	-71.3846	41.7478	276	24	23.98
PAS	12/1/2016	-71.3845	41.7480	257		23.08
PAS	12/1/2016	-71.3845	41.7481	205	21	20.63
PAS	12/1/2016	-71.3846	41.7481	236		22.09
PAS	12/1/2016	-71.3846	41.7480	206	14	20.68
PAS	12/1/2016	-71.3846	41.7479	179		19.40
PAS	12/1/2016	-71.3847	41.7478	210		20.87
PAS	12/1/2016	-71.3847	41.7479	225		21.57
PAS	12/1/2016	-71.3846	41.7480	209	20	20.82
PAS	12/1/2016	-71.3847	41.7482	165	19	18.74
PAS	12/1/2016	-71.3847	41.7481	208		20.77
PAS	12/1/2016	-71.3848	41.7480	256	22	23.04
PAS	12/1/2016	-71.3848	41.7479	256		23.04
PAS	12/1/2016	-71.3849	41.7479	243	25	22.42
PAS	12/1/2016	-71.3849	41.7480	256		23.04
PAS	12/1/2016	-71.3848	41.7481	194	17	20.11
PAS	12/1/2016	-71.3849	41.7480	246		22.57
PAS	12/1/2016	-71.3850	41.7479	261	23	23.27
PAS	12/1/2016	-71.3850	41.7480	247		22.61
PAS	12/1/2016	-71.3851	41.7481	204		20.58
PAS	12/1/2016	-71.3850	41.7481	253		22.90
PAS	12/30/2016	-71.3842	41.7477	165		20.97
PAS	12/30/2016	-71.3842	41.7477	153	25	19.82
PAS	12/30/2016	-71.3842	41.7477	148		19.34
PAS	12/30/2016	-71.3843	41.7478	165		20.97
PAS	12/30/2016	-71.3843	41.7477	169	25	21.35
PAS	12/30/2016	-71.3843	41.7478	218		26.05
PAS	12/30/2016	-71.3844	41.7478	181		22.50
PAS	12/30/2016	-71.3844	41.7479	204	25	24.71
PAS	12/30/2016	-71.3844	41.7478	188		23.17
PAS	12/30/2016	-71.3845	41.7479	241		28.25
PAS	12/30/2016	-71.3844	41.7479	228	26	27.01
PAS	12/30/2016	-71.3845	41.7478	206		24.90
PAS	12/30/2016	-71.3846	41.7479	209	30	25.19
PAS	12/30/2016	-71.3846	41.7480	168		21.26
PAS	12/30/2016	-71.3846	41.7481	200	21	24.32
PAS	12/30/2016	-71.3844	41.7480	177		22.12
PAS	12/30/2016	-71.3847	41.7482	104	15	15.13
PAS	12/30/2016	-71.3847	41.7480	172	20	21.64
PAS	12/30/2016	-71.3846	41.7479	147		19.25
PAS	12/30/2016	-71.3847	41.7478	172		21.64
PAS	12/30/2016	-71.3848	41.7480	217	25	25.95
PAS	12/30/2016	-71.3848	41.7480	193		23.65
PAS	12/30/2016	-71.3849	41.7481	125	14	17.14
PAS	12/30/2016	-71.3848	41.7480	201		24.42
PAS	12/30/2016	-71.3849	41.7479	191	22	23.46
PAS	12/30/2016	-71.3850	41.7479	183		22.69
PAS	12/30/2016	-71.3851	41.7481	164		20.87
PAS	12/30/2016	-71.3851	41.7481	108		15.51
PAS	12/30/2016	-71.3850	41.7481	178	20	22.22
PAS	1/26/2017	-71.3841	41.7477	118	26	14.91
PAS	1/26/2017	-71.3842	41.7477	156		17.68
PAS	1/26/2017	-71.3843	41.7477	152		17.39
PAS	1/26/2017	-71.3844	41.7477	160	22	17.97
PAS	1/26/2017	-71.3843	41.7478	176		19.14
PAS	1/26/2017	-71.3844	41.7478	164		18.27
PAS	1/26/2017	-71.3844	41.7479	208	18	21.47
PAS	1/26/2017	-71.3845	41.7478	211		21.69
PAS	1/26/2017	-71.3846	41.7478	188	25	20.01
PAS	1/26/2017	-71.3846	41.7479	246		24.24
PAS	1/26/2017	-71.3845	41.7480	224	24	22.64
PAS	1/26/2017	-71.3846	41.7479	213		21.84
PAS	1/26/2017	-71.3846	41.7480	167	22	18.48
PAS	1/26/2017	-71.3845	41.7480	198		20.74
PAS	1/26/2017	-71.3845	41.7481	159	15	17.90
PAS	1/26/2017	-71.3846	41.7480	176		19.14
PAS	1/26/2017	-71.3847	41.7480	147		17.03
PAS	1/26/2017	-71.3847	41.7480	123	5	15.28
PAS	1/26/2017	-71.3847	41.7482	106	12	14.04
PAS	1/26/2017	-71.3847	41.7481	152		17.39
PAS	1/26/2017	-71.3847	41.7479	162	21	18.12
PAS	1/26/2017	-71.3846	41.7479	145		16.88
PAS	1/26/2017	-71.3847	41.7478	183		19.65
PAS	1/26/2017	-71.3847	41.7479	210	22	21.62
PAS	1/26/2017	-71.3848	41.7480	196		20.60
PAS	1/26/2017	-71.3848	41.7481	131	15	15.86
PAS	1/26/2017	-71.3849	41.7480	163		18.19
PAS	1/26/2017	-71.3849	41.7479	202		21.04
PAS	1/26/2017	-71.3849	41.7479	188	20	20.01
PAS	1/26/2017	-71.3850	41.7479	207		21.40
PAS	1/26/2017	-71.3850	41.7480	170		18.70
PAS	1/26/2017	-71.3851	41.7481	122	15	15.20
PAS	1/26/2017	-71.3850	41.7480	161		18.05
PAS	1/26/2017	-71.3847	41.7481	180	11	19.43
PAS	3/2/2017	-71.3841	41.7477	191	24	14.35
PAS	3/2/2017	-71.3842	41.7477	121		10.80
PAS	3/2/2017	-71.3842	41.7477	188		14.20
PAS	3/2/2017	-71.3843	41.7478	190	13	14.30
PAS	3/2/2017	-71.3844	41.7477	227		16.18
PAS	3/2/2017	-71.3844	41.7478	156	12	12.58
PAS	3/2/2017	-71.3844	41.7478	234		16.53
PAS	3/2/2017	-71.3844	41.7479	212		15.42
PAS	3/2/2017	-71.3845	41.7479	231	13	16.38
PAS	3/2/2017	-71.3846	41.7478	284		19.07
PAS	3/2/2017	-71.3845	41.7479	243	13	16.99
PAS	3/2/2017	-71.3845	41.7480	227		16.18
PAS	3/2/2017	-71.3846	41.7480	196		14.61
PAS	3/2/2017	-71.3845	41.7481	154	14	12.48
PAS	3/2/2017	-71.3846	41.7480	133		11.41
PAS	3/2/2017	-71.3847	41.7481	94	8	9.44
PAS	3/2/2017	-71.3847	41.7480	123		10.91
PAS	3/2/2017	-71.3847	41.7480	180	17	13.80
PAS	3/2/2017	-71.3846	41.7479	181		13.85
PAS	3/2/2017	-71.3847	41.7478	289		19.32
PAS	3/2/2017	-71.3848	41.7479	221	17	15.87
PAS	3/2/2017	-71.3848	41.7480	175		13.54
PAS	3/2/2017	-71.3848	41.7481	127	14	11.11
PAS	3/2/2017	-71.3848	41.7480	141		11.82
PAS	3/2/2017	-71.3848	41.7479	192		14.40
PAS	3/2/2017	-71.3848	41.7478	244	18	17.04
PAS	3/2/2017	-71.3848	41.7479	242		16.94
PAS	3/2/2017	-71.3849	41.7480	196	13	14.61
PAS	3/2/2017	-71.3850	41.7480	216		15.62
PAS	3/2/2017	-71.3849	41.7480	172		13.39
PAS	3/2/2017	-71.3850	41.7480	176		13.59
PAS	3/2/2017	-71.3850	41.7481	146	8	12.07
PAS	3/2/2017	-71.3850	41.7481	101		9.79
PAS	3/2/2017	-71.3850	41.7481	126	8	11.06
PAS	3/29/2017	-71.3842	41.7477	179	23	18.31
PAS	3/29/2017	-71.3842	41.7477	132	18	13.69
PAS	3/29/2017	-71.3843	41.7477	185		18.90
PAS	3/29/2017	-71.3843	41.7478	167		17.13
PAS	3/29/2017	-71.3844	41.7478	174		17.82
PAS	3/29/2017	-71.3844	41.7478	141	12	14.58
PAS	3/29/2017	-71.3845	41.7478	207	21	21.06
PAS	3/29/2017	-71.3845	41.7479	196		19.98
PAS	3/29/2017	-71.3844	41.7479	211		21.45
PAS	3/29/2017	-71.3845	41.7479	230		23.32
PAS	3/29/2017	-71.3846	41.7479	198	25	20.17
PAS	3/29/2017	-71.3845	41.7479	233		23.61
PAS	3/29/2017	-71.3845	41.7480	224	15	22.73
PAS	3/29/2017	-71.3846	41.7479	193		19.68
PAS	3/29/2017	-71.3845	41.7480	203	20	20.67
PAS	3/29/2017	-71.3845	41.7480	134		13.89
PAS	3/29/2017	-71.3846	41.7480	166		17.03
PAS	3/29/2017	-71.3846	41.7480	142	15	14.68
PAS	3/29/2017	-71.3846	41.7480	158		16.25
PAS	3/29/2017	-71.3845	41.7481	154		15.85
PAS	3/29/2017	-71.3847	41.7480	106		11.14
PAS	3/29/2017	-71.3847	41.7479	164	20	16.84
PAS	3/29/2017	-71.3847	41.7479	139		14.38
PAS	3/29/2017	-71.3847	41.7478	183	25	18.70
PAS	3/29/2017	-71.3847	41.7480	185		18.90
PAS	3/29/2017	-71.3847	41.7480	94		9.96
PAS	3/29/2017	-71.3847	41.7482	90	10	9.57
PAS	3/29/2017	-71.3847	41.7481	147		15.17
PAS	3/29/2017	-71.3848	41.7480	176		18.01
PAS	3/29/2017	-71.3848	41.7479	208	17	21.16
PAS	3/29/2017	-71.3848	41.7479	204	20	20.76
PAS	3/29/2017	-71.3849	41.7479	178		18.21
PAS	3/29/2017	-71.3849	41.7480	132		13.69
PAS	3/29/2017	-71.3849	41.7481	108	6	11.34
PAS	3/29/2017	-71.3849	41.7481	107		11.24
PAS	3/29/2017	-71.3850	41.7480	174		17.82
PAS	3/29/2017	-71.3850	41.7479	185		18.90
PAS	3/29/2017	-71.3850	41.7480	136		14.09
PAS	3/29/2017	-71.3851	41.7481	102	8	10.75
PAS	5/3/2017	-71.3842	41.7477	121	18	16.05
PAS	5/3/2017	-71.3842	41.7477	123		16.26
PAS	5/3/2017	-71.3843	41.7477	144		18.54
PAS	5/3/2017	-71.3843	41.7477	163	18	20.59
PAS	5/3/2017	-71.3844	41.7478	124		16.37
PAS	5/3/2017	-71.3844	41.7478	164		20.70
PAS	5/3/2017	-71.3845	41.7478	187		23.19
PAS	5/3/2017	-71.3846	41.7478	190		23.51
PAS	5/3/2017	-71.3845	41.7479	247	23	29.68
PAS	5/3/2017	-71.3845	41.7480	227		27.52
PAS	5/3/2017	-71.3846	41.7480	206	18	25.24
PAS	5/3/2017	-71.3847	41.7480	132		17.24
PAS	5/3/2017	-71.3846	41.7480	180	12	22.43
PAS	5/3/2017	-71.3845	41.7481	125		16.48
PAS	5/3/2017	-71.3846	41.7480	123		16.26
PAS	5/3/2017	-71.3846	41.7480	144		18.54
PAS	5/3/2017	-71.3847	41.7479	195	23	24.05
PAS	5/3/2017	-71.3847	41.7480	182		22.65
PAS	5/3/2017	-71.3847	41.7481	108		14.64
PAS	5/3/2017	-71.3847	41.7482	98	8	13.56
PAS	5/3/2017	-71.3848	41.7480	147		18.86
PAS	5/3/2017	-71.3848	41.7479	184		22.86
PAS	5/3/2017	-71.3848	41.7479	229		27.73
PAS	5/3/2017	-71.3849	41.7478	189	18	23.40
PAS	5/3/2017	-71.3849	41.7480	181		22.54
PAS	5/3/2017	-71.3849	41.7481	140	5	18.10
PAS	5/3/2017	-71.3849	41.7481	134		17.45
PAS	5/3/2017	-71.3849	41.7480	123		16.26
PAS	5/3/2017	-71.3850	41.7480	165		20.81
PAS	5/3/2017	-71.3850	41.7479	157		19.94
PAS	5/3/2017	-71.3850	41.7480	122		16.15
PAS	5/3/2017	-71.3851	41.7480	93	4	13.02
PAS	6/15/2017	-71.3842	41.7477	194		11.99
PAS	6/15/2017	-71.3843	41.7478	157		9.91
PAS	6/15/2017	-71.3843	41.7477	225	11	13.74
PAS	6/15/2017	-71.3843	41.7478	191		11.82
PAS	6/15/2017	-71.3844	41.7478	236		14.36
PAS	6/15/2017	-71.3844	41.7478	173		10.81
PAS	6/15/2017	-71.3845	41.7478	242	11	14.70
PAS	6/15/2017	-71.3845	41.7479	255		15.43
PAS	6/15/2017	-71.3845	41.7478	271		16.34
PAS	6/15/2017	-71.3846	41.7478	321	20	19.16
PAS	6/15/2017	-71.3845	41.7479	276		16.62
PAS	6/15/2017	-71.3845	41.7480	249		15.10
PAS	6/15/2017	-71.3846	41.7480	224	12	13.69
PAS	6/15/2017	-71.3846	41.7480	213		13.07
PAS	6/15/2017	-71.3846	41.7481	197		12.16
PAS	6/15/2017	-71.3845	41.7481	111	8	7.31
PAS	6/15/2017	-71.3846	41.7481	173		10.81
PAS	6/15/2017	-71.3846	41.7480	177		11.03
PAS	6/15/2017	-71.3846	41.7480	173		10.81
PAS	6/15/2017	-71.3847	41.7481	126	6	8.16
PAS	6/15/2017	-71.3847	41.7482	131		8.44
PAS	6/15/2017	-71.3847	41.7480	168		10.53
PAS	6/15/2017	-71.3847	41.7479	217	12	13.29
PAS	6/15/2017	-71.3847	41.7479	275		16.56
PAS	6/15/2017	-71.3848	41.7478	307	15	18.37
PAS	6/15/2017	-71.3848	41.7479	220		13.46
PAS	6/15/2017	-71.3848	41.7480	173		10.81
PAS	6/15/2017	-71.3849	41.7481	160	8	10.08
PAS	6/15/2017	-71.3848	41.7481	149		9.46
PAS	6/15/2017	-71.3848	41.7481	142		9.06
PAS	6/15/2017	-71.3849	41.7480	175	4	10.92
PAS	6/15/2017	-71.3849	41.7479	244		14.81
PAS	6/15/2017	-71.3850	41.7480	228		13.91
PAS	6/15/2017	-71.3850	41.7480	172	10	10.75
PAS	6/15/2017	-71.3850	41.7481	155		9.79
PAS	6/15/2017	-71.3850	41.7481	130		8.38
PAS	6/15/2017	-71.3848	41.7480	156		9.85
PAS	6/15/2017	-71.3847	41.7480	179		11.15
PAS	7/21/2017	-71.3842	41.7477	168		8.59
PAS	7/21/2017	-71.3842	41.7477	188		8.95
PAS	7/21/2017	-71.3843	41.7477	204		9.23
PAS	7/21/2017	-71.3843	41.7478	213		9.39
PAS	7/21/2017	-71.3843	41.7477	149		8.26
PAS	7/21/2017	-71.3843	41.7478	180		8.81
PAS	7/21/2017	-71.3844	41.7478	160		8.45
PAS	7/21/2017	-71.3844	41.7478	215		9.43
PAS	7/21/2017	-71.3845	41.7478	223		9.57
PAS	7/21/2017	-71.3845	41.7479	320		11.28
PAS	7/21/2017	-71.3845	41.7480	243	10	9.92
PAS	7/21/2017	-71.3846	41.7479	216		9.44
PAS	7/21/2017	-71.3846	41.7480	237	10	9.82
PAS	7/21/2017	-71.3845	41.7481	202	10	9.20
PAS	7/21/2017	-71.3847	41.7480	170	8	8.63
PAS	7/21/2017	-71.3847	41.7481	135		8.01
PAS	7/21/2017	-71.3847	41.7482	127	6	7.87
PAS	7/21/2017	-71.3847	41.7480	172	10	8.67
PAS	7/21/2017	-71.3846	41.7479	184		8.88
PAS	7/21/2017	-71.3847	41.7478	208		9.30
PAS	7/21/2017	-71.3847	41.7479	244		9.94
PAS	7/21/2017	-71.3848	41.7480	202	11	9.20
PAS	7/21/2017	-71.3848	41.7481	169	9	8.61
PAS	7/21/2017	-71.3848	41.7480	142		8.13
PAS	7/21/2017	-71.3849	41.7479	228		9.66
PAS	7/21/2017	-71.3849	41.7479	226		9.62
PAS	7/21/2017	-71.3849	41.7479	222	6	9.55
PAS	7/21/2017	-71.3849	41.7480	170		8.63
PAS	7/21/2017	-71.3850	41.7480	169	10	8.61
PAS	7/21/2017	-71.3850	41.7480	162		8.49
PAS	7/21/2017	-71.3849	41.7480	178		8.77
PAS	8/16/2017	-71.3842	41.7477	196	14	11.75
PAS	8/16/2017	-71.3842	41.7477	210		12.20
PAS	8/16/2017	-71.3843	41.7477	244		13.29
PAS	8/16/2017	-71.3843	41.7477	265	12	13.97
PAS	8/16/2017	-71.3844	41.7478	244		13.29
PAS	8/16/2017	-71.3844	41.7478	244		13.29
PAS	8/16/2017	-71.3845	41.7478	293	15	14.87
PAS	8/16/2017	-71.3845	41.7479	288		14.71
PAS	8/16/2017	-71.3845	41.7478	320		15.73
PAS	8/16/2017	-71.3846	41.7478	273	18	14.22
PAS	8/16/2017	-71.3845	41.7479	281	15	14.48
[truncated: 137 more rows]
