# Supplementary material for: Seasonal variation in apparent conductivity and soil salinity at two Narragansett Bay, RI salt marshes
Source: PeerJ. 2019 Nov 27;7:e8074. doi: 10.7717/peerj.8074 (PMC6884989; doi:10.7717/peerj.8074)
Supplement: Table S2 [file peerj-07-8074-s002.csv]

Site	Date	24 hr Precipitation	36 hr Precipitation	1 month Precipitation	3 month Precipitation	6 month Precipitation	Tide State	Calc Salinity			Spearman's Rank Correlations
NAR	10/30/2015	1.1	1.7	6.8	11.7	21.8	0.9	23.4		Site			24 HR		36 HR		1 MONTH		3 MONTH		6 MONTH
NAR	12/4/2015	0.0	0.0	6.0	12.0	23.5	0.7	26.2		NAR	24 HR	Correlation Coefficient	1		0.878		0.152		0.043		0.019
NAR	12/30/2015	0.0	0.0	4.1	12.6	24.0	0.9	24.5		NAR		p (2-tailed)	--		0.001		0.066		0.337		0.535
NAR	1/29/2016	0.0	0.0	5.9	15.5	27.0	0.8	24.7		NAR
NAR	3/7/2016	0.2	0.7	5.1	14.6	28.3	1.7	18.2		NAR	36 HR	Correlation Coefficient	0.878		1		0.102		0.013		0.031
NAR	4/6/2016	0.4	0.4	3.4	13.2	27.0	1.4	21.5		NAR		p (2-tailed)	0.001		--		0.138		0.604		0.418
NAR	5/4/2016	0.0	0.0	3.1	10.8	26.2	1.6	16.3		NAR
NAR	6/1/2016	0.0	0.2	1.6	9.2	21.9	1.9	17.7		NAR	1 MONTH	Correlation Coefficient	0.152		0.102		1		0.445		0.058
NAR	6/24/2016	0.1	0.1	1.8	6.9	20.1	0.8	20.3		NAR		p (2-tailed)	0.066		0.138		--		0.001		0.267
NAR	8/4/2016	0.0	0.7	1.8	5.9	16.7	1.1	33.9		NAR
NAR	9/16/2016	0.0	0.0	2.5	6.4	15.3	1.3	35.4		NAR	3 MONTH	Correlation Coefficient	0.043		0.013		0.445		1		0.584
NAR	10/7/2016	0.0	0.0	3.0	7.0	13.8	0.7	34.6		NAR		p (2-tailed)	0.337		0.604		0.001		--		0.001
NAR	10/28/2016	0.2	0.2	4.6	9.7	16.2	1.5	35.2		NAR
NAR	12/1/2016	1.8	2.2	4.9	13.8	19.0	1.3	31.2		NAR	6 MONTH	Correlation Coefficient	0.019		0.031		0.058		0.584		1
NAR	12/30/2016	0.3	0.3	5.5	13.6	20.7	1.3	28.8		NAR		p (2-tailed)	0.535		0.418		0.267		0.001		--
NAR	1/29/2017	0.0	0.0	6.3	14.5	24.8	1.6	27.1
NAR	3/2/2017	0.0	0.2	2.8	12.0	25.6	0.9	22.6
NAR	3/29/2017	0.1	0.4	3.9	12.9	26.2	1.1	23.1
NAR	5/3/2017	0.6	0.6	7.4	16.4	30.2	0.2	23.0
NAR	6/15/2017	0.0	0.0	3.6	17.2	31.4	0.7	21.3
NAR	7/21/2017	0.0	0.0	4.1	16.2	30.6	1.7	24.9
NAR	8/16/2017	0.1	0.1	1.6	10.2	27.4	0.3	26.7
NAR	9/14/2017	0.0	0.0	2.4	9.0	26.2	0.3	27.6
NAR	10/27/2017	0.1	1.5	5.9	10.3	23.4	0.6	30.2			Spearman's Rank Correlations
PAS	10/30/2015	1.1	1.5	6.8	14.4	21.8	0.9	21.27		Site			24 HR		36 HR		1 MONTH		3 MONTH		6 MONTH
PAS	12/4/2015	0.0	0.0	6.0	6.4	23.5	0.7	22.43		PAS	24 HR	Correlation Coefficient	1		0.878		0.152		0.043		0.019
PAS	12/30/2015	0.0	0.0	4.1	9.6	24.0	0.9	16.67		PAS		p (2-tailed)	--		0.001		0.066		0.337		0.535
PAS	1/29/2016	0.0	0.0	5.9	10.5	27.0	0.8	14.72		PAS
PAS	3/7/2016	0.2	0.7	5.1	13.2	28.3	1.7	17.42		PAS	36 HR	Correlation Coefficient	0.878		1		0.102		0.013		0.031
PAS	4/6/2016	0.4	0.3	3.4	12.9	27.0	1.4	11.36		PAS		p (2-tailed)	0.001		--		0.138		0.604		0.418
PAS	5/4/2016	0.0	0.0	3.1	11.6	26.2	1.6	8.31		PAS
PAS	6/1/2016	0.0	0.0	1.6	9.5	21.9	1.9	8.59		PAS	1 MONTH	Correlation Coefficient	0.152		0.102		1		0.445		0.058
PAS	6/24/2016	0.1	1.7	1.8	8.1	20.1	0.8	16.82		PAS		p (2-tailed)	0.066		0.138		--		0.001		0.267
PAS	8/4/2016	0.0	0.5	1.8	8.2	16.7	1.1	23.67		PAS
PAS	9/16/2016	0.0	0.1	2.5	8.2	15.3	1.3	26.20		PAS	3 MONTH	Correlation Coefficient	0.043		0.013		0.445		1		0.584
PAS	10/7/2016	0.0	0.0	3.0	7.7	13.8	0.7	23.65		PAS		p (2-tailed)	0.337		0.604		0.001		--		0.001
PAS	10/28/2016	0.2	1.0	4.6	9.1	16.2	1.5	25.33		PAS
PAS	12/1/2016	1.8	1.9	4.9	9.8	19.0	1.3	22.00		PAS	6 MONTH	Correlation Coefficient	0.019		0.031		0.058		0.584		1
PAS	12/30/2016	0.3	0.9	5.5	11.0	20.7	1.3	22.30		PAS		p (2-tailed)	0.535		0.418		0.267		0.001		--
PAS	1/29/2017	0.0	0.0	6.3	12.0	24.8	1.6	18.90
PAS	3/2/2017	0.0	0.1	2.8	11.4	25.6	0.9	14.10
PAS	3/29/2017	0.1	0.4	3.9	10.3	26.2	1.1	17.30
PAS	5/3/2017	0.6	0.5	7.4	10.6	30.2	0.2	20.00
PAS	6/15/2017	0.0	0.0	3.6	13.2	31.4	0.7	12.30
PAS	7/21/2017	0.0	0.2	4.1	17.1	30.6	1.7	9.10
PAS	8/16/2017	0.1	0.0	1.6	18.1	27.4	0.3	13.20
PAS	9/14/2017	0.0	0.0	2.4	11.4	26.2	0.3	18.10
PAS	10/27/2017	0.1	1.1	5.9	9.5	23.4	0.6	21.10
