# Supplementary material for: Seasonal variation in apparent conductivity and soil salinity at two Narragansett Bay, RI salt marshes
Source: PeerJ. 2019 Nov 27;7:e8074. doi: 10.7717/peerj.8074 (PMC6884989; doi:10.7717/peerj.8074)
Supplement: Table S3 [file peerj-07-8074-s003.csv]

Core ID	Total Core Length (cm)	Core Section (cm)	Core Width (cm)	Core Height (cm)	Core Depth (cm)	Pan #	Pan Tare (g)	Pan + Wet (g)	Pan + Dry (g)	Wet (g)	Dry (g)	Volume (cm3)	Bulk Density (g/cm3)	Proportion Moisture
NAR/LM-1	36	0-5	3	2	3	1	2.217	15.366	6.151	13.149	3.934	18.00	0.22	0.70
NAR/LM-1	36	5-10	3	3	2	2	2.227	21.877	7.904	19.650	5.677	18.00	0.32	0.71
NAR/LM-1	36	10-15	5	3	2.5	3	2.220	40.886	13.562	38.666	11.342	37.50	0.30	0.71
NAR/LM-1	36	15-20	5	3	2	4	2.244	38.317	12.221	36.073	9.977	30.00	0.33	0.72
NAR/LM-1	36	20-25	5	2	3	5	2.224	43.201	11.358	40.977	9.134	30.00	0.30	0.78
NAR/LM-1	36	25-30	5	2.5	3	6	2.215	38.891	9.189	36.676	6.974	37.50	0.19	0.81
NAR/LM-1	36	30-35	5	4.5	2	7	2.208	44.077	10.787	41.869	8.579	45.00	0.19	0.80
NAR/LM-2	32.5	0-5	4	3	2.5	8	2.202	35.491	12.381	33.289	10.179	30.00	0.34	0.69
NAR/LM-2	32.5	5-10	5	4	3	9	2.216	59.999	21.119	57.783	18.903	60.00	0.32	0.67
NAR/LM-2	32.5	10-15	5	2	3.5	10	2.217	46.078	16.567	43.861	14.350	35.00	0.41	0.67
NAR/LM-2	32.5	15-20	5	3.5	2	11	2.216	47.599	15.220	45.383	13.004	35.00	0.37	0.71
NAR/LM-2	32.5	20-25	5	4	2.5	12	2.235	45.452	12.506	43.217	10.271	50.00	0.21	0.76
NAR/LM-2	32.5	25-30	4.5	4	2	13	2.225	42.492	9.468	40.267	7.243	36.00	0.20	0.82
NAR/MM-1	33	0-5	4	3	1	14	2.218	18.688	4.663	16.470	2.445	12.00	0.20	0.85
NAR/MM-1	33	5-10	4.5	3.5	1.5	15	2.208	31.212	6.415	29.004	4.207	23.63	0.18	0.85
NAR/MM-1	33	10-15	2.5	4.5	3.5	16	2.198	44.158	9.322	41.960	7.124	39.38	0.18	0.83
NAR/MM-1	33	15-20	4.5	4	2.5	17	2.216	47.709	9.727	45.493	7.511	45.00	0.17	0.83
NAR/MM-1	33	20-25	5	2	3	18	2.220	44.259	8.794	42.039	6.574	30.00	0.22	0.84
NAR/MM-1	33	25-30	4.5	4.5	2.5	19	2.210	60.752	10.922	58.542	8.712	50.63	0.17	0.85
NAR/MM-2	36	0-5	3.5	2.5	1.5	20	2.233	16.467	4.196	14.234	1.963	13.13	0.15	0.86
NAR/MM-2	36	5-10	3.5	2.5	1	21	2.233	14.101	3.867	11.868	1.634	8.75	0.19	0.86
NAR/MM-2	36	10-15	4	3.5	2	22	2.227	31.133	7.171	28.906	4.944	28.00	0.18	0.83
NAR/MM-2	36	15-20	4.5	4	2	23	2.218	48.839	10.242	46.621	8.024	36.00	0.22	0.83
NAR/MM-2	36	20-25	4.5	4.5	2	24	2.239	50.842	10.152	48.603	7.913	40.50	0.20	0.84
NAR/MM-2	36	25-30	4.5	4	2.5	25	2.208	53.158	10.318	50.950	8.110	45.00	0.18	0.84
NAR/MM-2	36	30-35	4	4.5	2.5	26	2.219	47.972	8.839	45.753	6.620	45.00	0.15	0.86
NAR/HM-1	24	0-5	4	3.5	2	27	2.230	20.962	5.701	18.732	3.471	28.00	0.12	0.81
NAR/HM-1	24	5-10	3.5	2.5	2	28	2.221	19.640	5.435	17.419	3.214	17.50	0.18	0.82
NAR/HM-1	24	10-15	4	3.5	3	29	2.218	30.987	8.501	28.769	6.283	42.00	0.15	0.78
NAR/HM-1	24	15-20	5	4	2.5	30	2.230	53.345	18.256	51.115	16.026	50.00	0.32	0.69
NAR/HM-1	24	20-25	5	5	2	31	2.227	65.640	37.348	63.413	35.121	50.00	0.70	0.45
NAR/HM-2	30	0-5	4	5	3	32	2.215	35.607	8.723	33.392	6.508	60.00	0.11	0.81
NAR/HM-2	30	5-10	5	4	2.5	33	2.225	38.829	9.717	36.604	7.492	50.00	0.15	0.80
NAR/HM-2	30	10-15	4.5	4	2	34	2.191	35.130	9.823	32.939	7.632	36.00	0.21	0.77
NAR/HM-2	30	15-20	5	4	2	35	2.207	53.992	22.319	51.785	20.112	40.00	0.50	0.61
NAR/HM-2	30	20-25	5	4.5	2.5	36	2.233	84.228	53.118	81.995	50.885	56.25	0.90	0.38
NAR/HM-2	30	25-30	3.5	3	2.5	37	2.209	48.142	31.587	45.933	29.378	26.25	1.12	0.36
PAS/LM-1	32	0-5	1.5	4	3	38	2.225	22.835	7.192	20.610	4.967	18.00	0.28	0.76
PAS/LM-1	32	5-10	5	3	2.5	39	2.236	34.407	10.015	32.171	7.779	37.50	0.21	0.76
PAS/LM-1	32	10-15	4.5	3.5	3	40	2.203	37.949	10.147	35.746	7.944	47.25	0.17	0.78
PAS/LM-1	32	15-20	4.5	3	2.5	41	2.199	38.756	10.966	36.557	8.767	33.75	0.26	0.76
PAS/LM-1	32	20-25	5	3	4	42	2.231	62.058	17.063	59.827	14.832	60.00	0.25	0.75
PAS/LM-1	32	25-30	5	2.5	4.5	43	2.229	60.716	18.839	58.487	16.610	56.25	0.30	0.72
PAS/LM-2	35	0-5	3	3.5	1.5	44	2.250	18.623	5.726	16.373	3.476	15.75	0.22	0.79
PAS/LM-2	35	5-10	4	4.5	3.5	45	2.230	40.637	9.930	38.407	7.700	63.00	0.12	0.80
PAS/LM-2	35	10-15	4	3.5	2	46	2.202	36.487	10.424	34.285	8.222	28.00	0.29	0.76
PAS/LM-2	35	15-20	5	2.5	3	47	2.209	43.687	11.591	41.478	9.382	37.50	0.25	0.77
PAS/LM-2	35	20-25	4.5	3.5	2	48	2.247	55.216	14.015	52.969	11.768	31.50	0.37	0.78
PAS/LM-2	35	25-30	5	4	2.5	49	2.228	69.003	21.283	66.775	19.055	50.00	0.38	0.71
PAS/LM-2	35	30-35	5	4	2	50	2.217	53.104	13.698	50.887	11.481	40.00	0.29	0.77
PAS/MM-1	26	0-5	3	4	2	51	2.210	25.704	5.799	23.494	3.589	24.00	0.15	0.85
PAS/MM-1	26	5-10	4.5	2.5	4	52	2.216	46.651	10.340	44.435	8.124	45.00	0.18	0.82
PAS/MM-1	26	10-15	5	4	2.5	53	2.220	44.000	8.099	41.780	5.879	50.00	0.12	0.86
PAS/MM-1	26	15-20	5	4.5	2.5	54	2.229	57.124	11.890	54.895	9.661	56.25	0.17	0.82
PAS/MM-1	26	20-25	4.5	4	2	55	2.224	39.185	8.462	36.961	6.238	36.00	0.17	0.83
PAS/MM-2	43	0-5	4	3	1.5	56	2.229	30.540	6.241	28.311	4.012	18.00	0.22	0.86
PAS/MM-2	43	5-10	5	3	1.5	57	2.240	27.342	5.731	25.102	3.491	22.50	0.16	0.86
PAS/MM-2	43	10-15	4.5	3.5	2	58	2.216	39.523	7.534	37.307	5.318	31.50	0.17	0.86
PAS/MM-2	43	15-20	4.5	4	3	59	2.230	50.157	9.463	47.927	7.233	54.00	0.13	0.85
PAS/MM-2	43	20-25	5	4	3	60	2.224	62.090	13.350	59.866	11.126	60.00	0.19	0.81
PAS/MM-2	43	25-30	5	3.5	2.5	61	2.211	51.265	10.214	49.054	8.003	43.75	0.18	0.84
PAS/MM-2	43	30-35	5	4.5	2.5	62	2.233	65.081	12.973	62.848	10.740	56.25	0.19	0.83
PAS/MM-2	43	35-40	4.5	4.5	2.5	63	2.216	63.681	16.463	61.465	14.247	50.63	0.28	0.77
PAS/HM-1	28	0-5	4.5	3	1.5	64	2.217	18.582	4.861	16.365	2.644	20.25	0.13	0.84
PAS/HM-1	28	5-10	5	4	2.5	65	2.196	41.157	9.451	38.961	7.255	50.00	0.15	0.81
PAS/HM-1	28	10-15	4.5	4	2.5	66	2.208	43.368	8.326	41.160	6.118	45.00	0.14	0.85
PAS/HM-1	28	15-20	5	4.5	2.5	67	2.233	52.958	10.241	50.725	8.008	56.25	0.14	0.84
PAS/HM-1	28	20-25	3.5	4.5	2.5	68	2.201	41.852	9.968	39.651	7.767	39.38	0.20	0.80
PAS/HM-2	42	0-5	3.5	3	1.5	69	2.206	19.498	4.622	17.292	2.416	15.75	0.15	0.86
PAS/HM-2	42	5-10	4.5	3.5	2	70	2.224	37.660	9.602	35.436	7.378	31.50	0.23	0.79
PAS/HM-2	42	10-15	4.5	4	2.5	71	2.187	44.882	8.757	42.695	6.570	45.00	0.15	0.85
PAS/HM-2	42	15-20	4.5	3.5	3	72	2.225	43.060	7.954	40.835	5.729	47.25	0.12	0.86
PAS/HM-2	42	20-25	4.5	4	2.5	73	2.184	48.079	10.801	45.895	8.617	45.00	0.19	0.81
PAS/HM-2	42	25-30	4	3	2	74	2.187	32.909	6.726	30.722	4.539	24.00	0.19	0.85
PAS/HM-2	42	30-35	4	2.5	2	75	2.170	30.438	6.532	28.268	4.362	20.00	0.22	0.85
PAS/HM-2	42	35-40	5	3.5	2	76	2.187	44.091	8.633	41.904	6.446	35.00	0.18	0.85
