# Supplementary material for: Seasonal variation in apparent conductivity and soil salinity at two Narragansett Bay, RI salt marshes
Source: PeerJ. 2019 Nov 27;7:e8074. doi: 10.7717/peerj.8074 (PMC6884989; doi:10.7717/peerj.8074)
Supplement: Table S4 [file peerj-07-8074-s004.csv]

Site	Sample Date	Latitude	Longitude	Calculated Salinity (ppt)	Elevation (ft)
NAR	4/6/2016	41.4480	-71.4496	21.99	2.41
NAR	4/6/2016	41.4479	-71.4494	25.24	1.36
NAR	4/6/2016	41.4479	-71.4495	19.96	1.59
NAR	4/6/2016	41.4479	-71.4494	24.69	1.13
NAR	4/6/2016	41.4479	-71.4494	24.12	1.45
NAR	4/6/2016	41.4478	-71.4495	18.62	1.68
NAR	4/6/2016	41.4478	-71.4494	23.01	1.46
NAR	4/6/2016	41.4477	-71.4493	24.92	1.21
NAR	4/6/2016	41.4477	-71.4494	20.45	1.49
NAR	4/6/2016	41.4477	-71.4495	16.78	1.60
NAR	4/6/2016	41.4476	-71.4494	20.18	1.53
NAR	4/6/2016	41.4475	-71.4493	25.64	1.41
NAR	4/6/2016	41.4475	-71.4494	24.67	1.53
NAR	4/6/2016	41.4475	-71.4496	16.86	1.72
NAR	4/6/2016	41.4474	-71.4494	20.06	1.54
NAR	4/6/2016	41.4473	-71.4493	27.15	1.52
NAR	4/6/2016	41.4473	-71.4494	20.23	1.57
NAR	4/6/2016	41.4472	-71.4496	16.91	1.67
NAR	4/6/2016	41.4472	-71.4495	21.50	1.59
NAR	4/6/2016	41.4471	-71.4494	24.74	1.44
NAR	4/6/2016	41.4471	-71.4495	22.49	1.57
NAR	4/6/2016	41.4470	-71.4496	19.36	1.63
NAR	4/6/2016	41.4469	-71.4494	24.10	1.30
NAR	4/6/2016	41.4469	-71.4495	23.65	1.41
NAR	4/6/2016	41.4469	-71.4495	20.55	1.54
NAR	4/6/2016	41.4469	-71.4495	22.76	1.44
NAR	4/6/2016	41.4468	-71.4495	23.31	1.34
NAR	4/6/2016	41.4469	-71.4497	21.22	1.51
NAR	4/6/2016	41.4468	-71.4497	25.44	1.41
NAR	4/6/2016	41.4468	-71.4499	18.74	1.51
NAR	4/6/2016	41.4467	-71.4499	23.98	1.43
NAR	4/6/2016	41.4468	-71.4500	20.85	1.48
NAR	4/6/2016	41.4469	-71.4500	17.73	1.73
NAR	4/6/2016	41.4468	-71.4501	21.94	1.51
NAR	4/6/2016	41.4467	-71.4502	23.41	1.37
NAR	4/6/2016	41.4468	-71.4503	23.28	1.47
NAR	4/6/2016	41.4469	-71.4503	20.50	1.63
NAR	4/6/2016	41.4468	-71.4504	21.25	1.53
NAR	4/6/2016	41.4468	-71.4505	26.13	1.46
NAR	4/6/2016	41.4467	-71.4506	17.13	1.59
NAR	4/6/2016	41.4468	-71.4506	19.21	1.69
NAR	4/6/2016	41.4469	-71.4506	17.92	1.71
NAR	4/6/2016	41.4471	-71.4505	18.52	1.80
NAR	4/6/2016	41.4471	-71.4507	17.43	1.89
NAR	4/6/2016	41.4470	-71.4509	17.23	1.89
NAR	4/6/2016	41.4471	-71.4509	17.03	1.94
NAR	5/4/2016	41.4482	-71.4495	27.23	0.98
NAR	5/4/2016	41.4481	-71.4495	16.38	1.21
NAR	5/4/2016	41.4481	-71.4495	27.32	1.21
NAR	5/4/2016	41.4480	-71.4495	19.58	1.71
NAR	5/4/2016	41.4480	-71.4495	21.02	1.49
NAR	5/4/2016	41.4480	-71.4494	25.79	1.30
NAR	5/4/2016	41.4479	-71.4495	19.67	1.56
NAR	5/4/2016	41.4479	-71.4496	10.89	1.73
NAR	5/4/2016	41.4478	-71.4494	22.77	1.51
NAR	5/4/2016	41.4478	-71.4493	22.05	1.21
NAR	5/4/2016	41.4477	-71.4495	14.90	1.53
NAR	5/4/2016	41.4477	-71.4496	7.20	1.62
NAR	5/4/2016	41.4477	-71.4495	9.18	1.53
NAR	5/4/2016	41.4476	-71.4493	26.42	1.34
NAR	5/4/2016	41.4476	-71.4494	14.90	1.51
NAR	5/4/2016	41.4475	-71.4496	7.52	1.61
NAR	5/4/2016	41.4474	-71.4496	7.16	1.72
NAR	5/4/2016	41.4474	-71.4494	13.82	1.55
NAR	5/4/2016	41.4474	-71.4493	26.78	1.47
NAR	5/4/2016	41.4473	-71.4495	11.03	1.59
NAR	5/4/2016	41.4472	-71.4496	7.25	1.67
NAR	5/4/2016	41.4472	-71.4495	16.47	1.61
NAR	5/4/2016	41.4471	-71.4493	23.72	1.50
NAR	5/4/2016	41.4471	-71.4495	17.51	1.58
NAR	5/4/2016	41.4471	-71.4495	12.11	1.59
NAR	5/4/2016	41.4470	-71.4494	19.89	1.46
NAR	5/4/2016	41.4469	-71.4494	22.01	1.30
NAR	5/4/2016	41.4470	-71.4495	17.46	1.50
NAR	5/4/2016	41.4469	-71.4495	13.50	1.54
NAR	5/4/2016	41.4468	-71.4496	19.13	1.40
NAR	5/4/2016	41.4468	-71.4495	20.97	1.34
NAR	5/4/2016	41.4469	-71.4496	21.11	1.51
NAR	5/4/2016	41.4469	-71.4497	15.71	1.48
NAR	5/4/2016	41.4468	-71.4498	23.36	1.45
NAR	5/4/2016	41.4467	-71.4499	22.68	1.40
NAR	5/4/2016	41.4468	-71.4499	13.28	1.47
NAR	5/4/2016	41.4469	-71.4500	10.35	1.64
NAR	5/4/2016	41.4468	-71.4501	14.99	1.52
NAR	5/4/2016	41.4467	-71.4501	21.42	1.45
NAR	5/4/2016	41.4467	-71.4501	19.76	1.36
NAR	5/4/2016	41.4468	-71.4502	18.77	1.51
NAR	5/4/2016	41.4469	-71.4502	11.97	1.66
NAR	5/4/2016	41.4470	-71.4503	9.36	1.73
NAR	5/4/2016	41.4468	-71.4504	15.57	1.53
NAR	5/4/2016	41.4467	-71.4504	24.80	1.45
NAR	5/4/2016	41.4467	-71.4505	15.71	1.36
NAR	5/4/2016	41.4466	-71.4506	7.97	1.56
NAR	5/4/2016	41.4468	-71.4506	10.22	1.59
NAR	5/4/2016	41.4469	-71.4505	13.01	1.65
NAR	5/4/2016	41.4469	-71.4505	13.28	1.66
NAR	5/4/2016	41.4470	-71.4505	10.26	1.85
NAR	5/4/2016	41.4470	-71.4507	9.36	1.82
NAR	5/4/2016	41.4470	-71.4508	7.83	1.87
NAR	5/4/2016	41.4471	-71.4508	9.41	1.90
NAR	6/1/2016	41.4479	-71.4494	22.38	1.66
NAR	6/1/2016	41.4479	-71.4495	12.02	1.61
NAR	6/1/2016	41.4478	-71.4496	3.42	1.60
NAR	6/1/2016	41.4477	-71.4496	15.92	1.50
NAR	6/1/2016	41.4477	-71.4494	27.35	1.29
NAR	6/1/2016	41.4476	-71.4493	3.29	1.65
NAR	6/1/2016	41.4475	-71.4495	31.11	1.55
NAR	6/1/2016	41.4475	-71.4494	30.93	1.28
NAR	6/1/2016	41.4474	-71.4493	29.54	1.56
NAR	6/1/2016	41.4474	-71.4494	4.05	1.69
NAR	6/1/2016	41.4473	-71.4496	9.45	1.58
NAR	6/1/2016	41.4472	-71.4494	27.16	1.48
NAR	6/1/2016	41.4471	-71.4493	24.21	1.59
NAR	6/1/2016	41.4471	-71.4495	11.90	1.60
NAR	6/1/2016	41.4471	-71.4496	18.18	1.56
NAR	6/1/2016	41.4470	-71.4495	23.77	1.42
NAR	6/1/2016	41.4470	-71.4494	18.55	1.52
NAR	6/1/2016	41.4468	-71.4495	23.83	1.34
NAR	6/1/2016	41.4469	-71.4494	19.12	1.45
NAR	6/1/2016	41.4468	-71.4496	23.83	1.40
NAR	6/1/2016	41.4468	-71.4496	25.09	1.48
NAR	6/1/2016	41.4467	-71.4497	27.85	1.46
NAR	6/1/2016	41.4468	-71.4498	11.08	1.53
NAR	6/1/2016	41.4467	-71.4499	21.57	1.44
NAR	6/1/2016	41.4468	-71.4500	12.46	1.57
NAR	6/1/2016	41.4469	-71.4500	6.50	1.66
NAR	6/1/2016	41.4468	-71.4501	25.78	1.44
NAR	6/1/2016	41.4466	-71.4502	2.79	1.34
NAR	6/1/2016	41.4468	-71.4502	24.46	1.41
NAR	6/1/2016	41.4469	-71.4503	12.53	1.62
NAR	6/1/2016	41.4468	-71.4503	23.01	1.50
NAR	6/1/2016	41.4469	-71.4505	10.39	1.64
NAR	6/1/2016	41.4470	-71.4505	9.45	1.75
NAR	6/1/2016	41.4470	-71.4505	6.87	1.82
NAR	6/1/2016	41.4471	-71.4507	5.68	1.91
NAR	9/16/2016	41.4479	-71.4491	39.31	1.02
NAR	9/16/2016	41.4479	-71.4493	36.18	1.28
NAR	9/16/2016	41.4479	-71.4494	38.92	1.31
NAR	9/16/2016	41.4479	-71.4496	37.05	1.87
NAR	9/16/2016	41.4479	-71.4494	38.17	1.39
NAR	9/16/2016	41.4479	-71.4494	40.99	1.17
NAR	9/16/2016	41.4478	-71.4495	36.09	1.64
NAR	9/16/2016	41.4478	-71.4495	32.38	1.61
NAR	9/16/2016	41.4477	-71.4494	36.12	1.48
NAR	9/16/2016	41.4477	-71.4493	40.47	1.37
NAR	9/16/2016	41.4476	-71.4494	34.43	1.49
NAR	9/16/2016	41.4476	-71.4495	33.75	1.68
NAR	9/16/2016	41.4475	-71.4494	38.38	1.55
NAR	9/16/2016	41.4475	-71.4493	39.25	1.31
NAR	9/16/2016	41.4474	-71.4494	36.61	1.57
NAR	9/16/2016	41.4474	-71.4495	31.88	1.67
NAR	9/16/2016	41.4473	-71.4494	35.66	1.57
NAR	9/16/2016	41.4472	-71.4493	39.66	1.51
NAR	9/16/2016	41.4472	-71.4494	37.57	1.53
NAR	9/16/2016	41.4472	-71.4495	34.35	1.60
NAR	9/16/2016	41.4471	-71.4496	33.11	1.60
NAR	9/16/2016	41.4471	-71.4494	36.24	1.53
NAR	9/16/2016	41.4470	-71.4494	38.94	1.40
NAR	9/16/2016	41.4470	-71.4495	34.95	1.56
NAR	9/16/2016	41.4469	-71.4494	36.53	1.37
NAR	9/16/2016	41.4468	-71.4494	37.44	1.34
NAR	9/16/2016	41.4469	-71.4495	35.85	1.40
NAR	9/16/2016	41.4469	-71.4496	35.72	1.44
NAR	9/16/2016	41.4468	-71.4496	37.94	1.42
NAR	9/16/2016	41.4467	-71.4498	39.17	1.44
NAR	9/16/2016	41.4468	-71.4498	34.39	1.47
NAR	9/16/2016	41.4468	-71.4499	33.65	1.54
NAR	9/16/2016	41.4467	-71.4500	36.26	1.41
NAR	9/16/2016	41.4466	-71.4502	36.76	1.34
NAR	9/16/2016	41.4468	-71.4502	34.56	1.48
NAR	9/16/2016	41.4469	-71.4501	33.29	1.65
NAR	9/16/2016	41.4469	-71.4503	33.56	1.61
NAR	9/16/2016	41.4468	-71.4504	34.44	1.52
NAR	9/16/2016	41.4467	-71.4505	38.96	1.41
NAR	9/16/2016	41.4466	-71.4506	31.90	1.64
NAR	9/16/2016	41.4467	-71.4506	35.56	1.68
NAR	9/16/2016	41.4469	-71.4505	32.38	1.64
NAR	9/16/2016	41.4470	-71.4504	31.96	1.82
NAR	9/16/2016	41.4469	-71.4506	31.24	1.69
NAR	9/16/2016	41.4469	-71.4508	31.03	1.77
NAR	9/16/2016	41.4470	-71.4507	30.22	1.82
NAR	9/16/2016	41.4471	-71.4507	31.09	1.93
NAR	9/16/2016	41.4470	-71.4509	30.35	1.91
NAR	9/16/2016	41.4471	-71.4508	30.41	1.91
NAR	10/7/2016	41.4480	-71.4494	40.45	0.98
NAR	10/7/2016	41.4479	-71.4494	35.16	1.32
NAR	10/7/2016	41.4480	-71.4494	38.80	1.20
NAR	10/7/2016	41.4479	-71.4495	36.78	1.58
NAR	10/7/2016	41.4480	-71.4494	41.50	0.81
NAR	10/7/2016	41.4479	-71.4495	37.55	1.61
NAR	10/7/2016	41.4479	-71.4494	40.42	0.94
NAR	10/7/2016	41.4478	-71.4495	37.99	1.55
NAR	10/7/2016	41.4477	-71.4495	30.85	1.56
NAR	10/7/2016	41.4477	-71.4494	37.92	1.44
NAR	10/7/2016	41.4476	-71.4493	43.62	1.16
NAR	10/7/2016	41.4476	-71.4494	34.59	1.49
NAR	10/7/2016	41.4476	-71.4495	30.61	1.65
NAR	10/7/2016	41.4475	-71.4494	38.97	1.55
NAR	10/7/2016	41.4475	-71.4493	41.77	1.26
NAR	10/7/2016	41.4474	-71.4494	38.77	1.55
NAR	10/7/2016	41.4474	-71.4495	32.84	1.63
NAR	10/7/2016	41.4473	-71.4494	35.16	1.58
NAR	10/7/2016	41.4473	-71.4493	42.47	1.52
NAR	10/7/2016	41.4472	-71.4493	41.36	1.48
NAR	10/7/2016	41.4472	-71.4494	38.03	1.57
NAR	10/7/2016	41.4471	-71.4496	32.36	1.59
NAR	10/7/2016	41.4471	-71.4494	37.65	1.51
NAR	10/7/2016	41.4470	-71.4494	38.53	1.41
NAR	10/7/2016	41.4470	-71.4495	36.07	1.44
NAR	10/7/2016	41.4469	-71.4495	34.72	1.53
NAR	10/7/2016	41.4468	-71.4494	36.91	1.34
NAR	10/7/2016	41.4468	-71.4495	35.77	1.32
NAR	10/7/2016	41.4468	-71.4496	36.44	1.40
NAR	10/7/2016	41.4468	-71.4497	37.65	1.45
NAR	10/7/2016	41.4468	-71.4497	38.90	1.41
NAR	10/7/2016	41.4467	-71.4498	38.26	1.44
NAR	10/7/2016	41.4468	-71.4499	31.96	1.53
NAR	10/7/2016	41.4467	-71.4499	38.03	1.41
NAR	10/7/2016	41.4467	-71.4500	36.17	1.47
NAR	10/7/2016	41.4468	-71.4500	33.85	1.46
NAR	10/7/2016	41.4469	-71.4500	32.16	1.61
NAR	10/7/2016	41.4468	-71.4501	34.86	1.45
NAR	10/7/2016	41.4467	-71.4503	39.64	1.39
NAR	10/7/2016	41.4466	-71.4504	40.65	1.36
NAR	10/7/2016	41.4467	-71.4504	41.43	1.46
NAR	10/7/2016	41.4469	-71.4503	34.62	1.62
NAR	10/7/2016	41.4470	-71.4503	32.19	1.75
NAR	10/7/2016	41.4468	-71.4504	32.16	1.53
NAR	10/7/2016	41.4467	-71.4506	38.23	1.43
NAR	10/7/2016	41.4466	-71.4506	28.69	1.61
NAR	10/7/2016	41.4468	-71.4506	34.15	1.63
NAR	10/7/2016	41.4469	-71.4505	29.43	1.64
NAR	10/7/2016	41.4470	-71.4505	30.48	1.79
NAR	10/7/2016	41.4470	-71.4507	27.24	1.80
NAR	10/7/2016	41.4470	-71.4508	27.58	1.82
NAR	10/7/2016	41.4470	-71.4507	27.58	1.88
NAR	10/7/2016	41.4471	-71.4507	26.57	1.91
NAR	10/7/2016	41.4471	-71.4509	25.89	1.89
NAR	10/28/2016	41.4482	-71.4494	37.12	0.99
NAR	10/28/2016	41.4481	-71.4496	35.18	1.30
NAR	10/28/2016	41.4481	-71.4494	39.26	1.33
NAR	10/28/2016	41.4480	-71.4495	36.52	2.49
NAR	10/28/2016	41.4479	-71.4494	38.56	1.19
NAR	10/28/2016	41.4479	-71.4495	37.43	1.55
NAR	10/28/2016	41.4478	-71.4495	31.88	1.67
NAR	10/28/2016	41.4478	-71.4494	37.79	1.48
NAR	10/28/2016	41.4477	-71.4494	37.99	1.38
NAR	10/28/2016	41.4476	-71.4493	42.33	1.16
NAR	10/28/2016	41.4476	-71.4494	35.70	1.51
NAR	10/28/2016	41.4475	-71.4496	30.41	1.61
NAR	10/28/2016	41.4475	-71.4494	37.48	1.54
NAR	10/28/2016	41.4474	-71.4493	40.55	1.50
NAR	10/28/2016	41.4474	-71.4492	42.56	1.43
NAR	10/28/2016	41.4474	-71.4494	40.01	1.57
NAR	10/28/2016	41.4474	-71.4495	35.57	1.58
NAR	10/28/2016	41.4473	-71.4496	29.27	1.83
NAR	10/28/2016	41.4472	-71.4495	36.57	1.59
NAR	10/28/2016	41.4472	-71.4494	38.30	1.52
NAR	10/28/2016	41.4471	-71.4494	40.11	1.50
NAR	10/28/2016	41.4471	-71.4494	35.08	1.59
NAR	10/28/2016	41.4471	-71.4495	33.25	1.60
NAR	10/28/2016	41.4470	-71.4494	35.67	1.51
NAR	10/28/2016	41.4470	-71.4494	36.73	1.38
NAR	10/28/2016	41.4469	-71.4495	36.75	1.44
NAR	10/28/2016	41.4469	-71.4495	34.07	1.52
NAR	10/28/2016	41.4468	-71.4496	36.81	1.38
NAR	10/28/2016	41.4468	-71.4496	38.72	1.43
NAR	10/28/2016	41.4468	-71.4497	39.03	1.42
NAR	10/28/2016	41.4469	-71.4498	36.60	1.50
NAR	10/28/2016	41.4468	-71.4498	36.91	1.47
NAR	10/28/2016	41.4467	-71.4499	38.48	1.39
NAR	10/28/2016	41.4468	-71.4499	32.24	1.47
NAR	10/28/2016	41.4469	-71.4500	32.24	1.61
NAR	10/28/2016	41.4469	-71.4501	31.44	1.79
NAR	10/28/2016	41.4468	-71.4501	32.70	1.53
NAR	10/28/2016	41.4467	-71.4502	35.10	1.35
NAR	10/28/2016	41.4466	-71.4502	39.31	1.36
NAR	10/28/2016	41.4468	-71.4503	33.81	1.42
NAR	10/28/2016	41.4469	-71.4503	33.04	1.58
NAR	10/28/2016	41.4470	-71.4502	32.47	1.76
NAR	10/28/2016	41.4469	-71.4504	34.15	1.55
NAR	10/28/2016	41.4467	-71.4504	39.26	1.44
NAR	10/28/2016	41.4466	-71.4504	39.77	1.41
NAR	10/28/2016	41.4465	-71.4506	29.45	1.59
NAR	10/28/2016	41.4467	-71.4506	31.00	1.58
NAR	10/28/2016	41.4468	-71.4505	38.54	1.49
NAR	10/28/2016	41.4469	-71.4505	30.98	1.62
NAR	10/28/2016	41.4470	-71.4505	31.93	1.73
NAR	10/28/2016	41.4470	-71.4505	30.02	1.83
NAR	10/28/2016	41.4470	-71.4506	29.71	1.77
NAR	10/28/2016	41.4469	-71.4508	29.07	1.80
NAR	10/28/2016	41.4470	-71.4508	29.81	1.87
NAR	10/28/2016	41.4471	-71.4507	29.38	1.90
NAR	10/28/2016	41.4471	-71.4508	28.50	1.92
NAR	6/15/2017	41.4482	-71.4495	25.94	0.95
NAR	6/15/2017	41.4481	-71.4495	23.11	1.35
NAR	6/15/2017	41.4480	-71.4494	27.49	1.31
NAR	6/15/2017	41.4479	-71.4495	19.57	1.55
NAR	6/15/2017	41.4479	-71.4494	24.56	1.34
NAR	6/15/2017	41.4478	-71.4493	28.30	1.03
NAR	6/15/2017	41.4478	-71.4494	26.15	1.39
NAR	6/15/2017	41.4478	-71.4495	13.98	1.59
NAR	6/15/2017	41.4477	-71.4494	23.72	1.50
NAR	6/15/2017	41.4477	-71.4493	29.01	1.35
NAR	6/15/2017	41.4476	-71.4494	11.99	1.49
NAR	6/15/2017	41.4476	-71.4495	11.92	1.68
NAR	6/15/2017	41.4476	-71.4494	19.95	1.53
NAR	6/15/2017	41.4475	-71.4493	29.01	1.44
NAR	6/15/2017	41.4475	-71.4493	30.12	1.10
NAR	6/15/2017	41.4475	-71.4494	28.64	1.51
NAR	6/15/2017	41.4474	-71.4495	16.61	1.61
NAR	6/15/2017	41.4473	-71.4495	12.60	1.75
NAR	6/15/2017	41.4473	-71.4494	23.35	1.58
NAR	6/15/2017	41.4473	-71.4493	29.08	1.50
NAR	6/15/2017	41.4472	-71.4493	30.59	1.50
NAR	6/15/2017	41.4472	-71.4494	20.62	1.56
NAR	6/15/2017	41.4472	-71.4495	15.46	1.63
NAR	6/15/2017	41.4471	-71.4496	13.37	1.58
NAR	6/15/2017	41.4471	-71.4495	23.52	1.58
NAR	6/15/2017	41.4471	-71.4494	26.72	1.47
NAR	6/15/2017	41.4470	-71.4493	27.19	1.43
NAR	6/15/2017	41.4470	-71.4495	22.07	1.43
NAR	6/15/2017	41.4469	-71.4495	19.91	1.56
NAR	6/15/2017	41.4468	-71.4495	23.28	1.36
NAR	6/15/2017	41.4468	-71.4496	25.40	1.40
NAR	6/15/2017	41.4468	-71.4497	26.01	1.43
NAR	6/15/2017	41.4468	-71.4498	19.30	1.58
NAR	6/15/2017	41.4468	-71.4498	25.10	1.44
NAR	6/15/2017	41.4467	-71.4499	25.61	1.42
NAR	6/15/2017	41.4468	-71.4499	19.71	1.45
NAR	6/15/2017	41.4468	-71.4500	18.09	1.54
NAR	6/15/2017	41.4469	-71.4500	15.40	1.62
NAR	6/15/2017	41.4468	-71.4501	21.02	1.44
NAR	6/15/2017	41.4467	-71.4501	24.93	1.41
NAR	6/15/2017	41.4466	-71.4501	24.06	1.37
NAR	6/15/2017	41.4467	-71.4502	23.85	1.40
NAR	6/15/2017	41.4468	-71.4502	22.03	1.51
NAR	6/15/2017	41.4469	-71.4502	18.02	1.63
NAR	6/15/2017	41.4470	-71.4503	15.97	1.78
NAR	6/15/2017	41.4468	-71.4503	22.64	1.50
NAR	6/15/2017	41.4467	-71.4504	29.62	1.42
NAR	6/15/2017	41.4465	-71.4504	26.75	1.34
NAR	6/15/2017	41.4465	-71.4506	13.61
NAR	6/15/2017	41.4467	-71.4505	27.33	1.46
NAR	6/15/2017	41.4469	-71.4504	19.14	1.56
NAR	6/15/2017	41.4470	-71.4504	17.22	1.79
NAR	6/15/2017	41.4469	-71.4505	17.05	1.59
NAR	6/15/2017	41.4468	-71.4506	17.52	1.71
NAR	6/15/2017	41.4468	-71.4507	12.73	1.75
NAR	6/15/2017	41.4469	-71.4506	15.29	1.75
NAR	6/15/2017	41.4470	-71.4506	15.83	1.75
NAR	6/15/2017	41.4471	-71.4506	16.91	1.81
NAR	6/15/2017	41.4470	-71.4507	14.92	1.83
NAR	6/15/2017	41.4470	-71.4509	14.42	1.85
NAR	6/15/2017	41.4471	-71.4508	14.82	1.90
NAR	7/21/2017	41.4482	-71.4495	36.44	0.99
NAR	7/21/2017	41.4481	-71.4495	22.21	1.24
NAR	7/21/2017	41.4481	-71.4494	37.97	1.08
NAR	7/21/2017	41.4479	-71.4495	27.74	1.62
NAR	7/21/2017	41.4479	-71.4494	34.35	1.22
NAR	7/21/2017	41.4478	-71.4495	36.16	1.54
NAR	7/21/2017	41.4478	-71.4495	13.56	1.65
NAR	7/21/2017	41.4477	-71.4494	32.66	1.50
NAR	7/21/2017	41.4477	-71.4493	35.20	1.36
NAR	7/21/2017	41.4476	-71.4494	22.32	1.50
NAR	7/21/2017	41.4476	-71.4495	10.45	1.58
NAR	7/21/2017	41.4476	-71.4495	24.13	1.52
NAR	7/21/2017	41.4475	-71.4493	37.91	1.24
NAR	7/21/2017	41.4474	-71.4494	38.14	1.54
NAR	7/21/2017	41.4474	-71.4495	18.82	1.56
NAR	7/21/2017	41.4473	-71.4495	11.53	1.76
NAR	7/21/2017	41.4473	-71.4494	25.26	1.58
NAR	7/21/2017	41.4472	-71.4493	38.48	1.50
NAR	7/21/2017	41.4472	-71.4493	36.44	1.49
NAR	7/21/2017	41.4472	-71.4495	26.73	1.60
NAR	7/21/2017	41.4472	-71.4496	16.84	1.65
NAR	7/21/2017	41.4471	-71.4495	30.79	1.58
NAR	7/21/2017	41.4471	-71.4494	33.05	1.33
NAR	7/21/2017	41.4470	-71.4495	26.39	1.58
NAR	7/21/2017	41.4469	-71.4495	24.47	1.53
NAR	7/21/2017	41.4469	-71.4494	31.25	1.37
NAR	7/21/2017	41.4468	-71.4494	30.00	1.33
NAR	7/21/2017	41.4468	-71.4496	27.57	1.47
NAR	7/21/2017	41.4468	-71.4496	34.86	1.39
NAR	7/21/2017	41.4467	-71.4497	32.49	1.41
NAR	7/21/2017	41.4468	-71.4498	26.56	1.44
NAR	7/21/2017	41.4468	-71.4499	19.38	1.50
NAR	7/21/2017	41.4467	-71.4499	25.82	1.44
NAR	7/21/2017	41.4467	-71.4500	25.77	1.48
NAR	7/21/2017	41.4468	-71.4500	25.60	1.44
NAR	7/21/2017	41.4469	-71.4500	18.36	1.63
NAR	7/21/2017	41.4468	-71.4501	25.26	1.48
NAR	7/21/2017	41.4467	-71.4501	29.89	1.40
NAR	7/21/2017	41.4468	-71.4502	28.08	1.44
NAR	7/21/2017	41.4469	-71.4502	21.75	1.58
NAR	7/21/2017	41.4467	-71.4502	30.34	1.41
NAR	7/21/2017	41.4466	-71.4503	32.26	1.38
NAR	7/21/2017	41.4466	-71.4503	34.35	1.39
NAR	7/21/2017	41.4467	-71.4503	33.22	1.42
NAR	7/21/2017	41.4469	-71.4503	23.34	1.60
NAR	7/21/2017	41.4470	-71.4503	19.49	1.74
NAR	7/21/2017	41.4470	-71.4504	15.88	1.79
NAR	7/21/2017	41.4469	-71.4504	19.89	1.56
NAR	7/21/2017	41.4467	-71.4505	35.82	1.43
NAR	7/21/2017	41.4466	-71.4505	24.58	1.50
NAR	7/21/2017	41.4465	-71.4506	9.10	1.57
NAR	7/21/2017	41.4467	-71.4506	27.97	1.48
NAR	7/21/2017	41.4468	-71.4505	19.72	1.58
NAR	7/21/2017	41.4469	-71.4505	18.42	1.66
NAR	7/21/2017	41.4470	-71.4505	15.60	1.84
NAR	7/21/2017	41.4469	-71.4506	12.77	1.75
NAR	7/21/2017	41.4469	-71.4507	11.19	1.79
NAR	7/21/2017	41.4470	-71.4507	11.30	1.80
NAR	7/21/2017	41.4471	-71.4506	16.16	1.83
NAR	7/21/2017	41.4470	-71.4507	10.96	1.87
NAR	7/21/2017	41.4470	-71.4508	10.45	1.88
NAR	7/21/2017	41.4471	-71.4507	10.68	1.91
NAR	8/16/2017	41.4481	-71.4495	32.71	1.23
NAR	8/16/2017	41.4480	-71.4495	28.12	1.60
NAR	8/16/2017	41.4480	-71.4494	32.57	1.14
NAR	8/16/2017	41.4479	-71.4495	30.20	1.59
NAR	8/16/2017	41.4479	-71.4495	24.06	1.62
NAR	8/16/2017	41.4478	-71.4494	33.31	1.50
NAR	8/16/2017	41.4478	-71.4494	32.71	1.39
NAR	8/16/2017	41.4478	-71.4495	31.05	1.52
NAR	8/16/2017	41.4477	-71.4495	21.20	1.59
NAR	8/16/2017	41.4477	-71.4495	17.60	1.61
NAR	8/16/2017	41.4477	-71.4494	26.74	1.50
NAR	8/16/2017	41.4477	-71.4493	32.99	1.40
NAR	8/16/2017	41.4476	-71.4494	25.54	1.51
NAR	8/16/2017	41.4476	-71.4495	17.28	1.68
NAR	8/16/2017	41.4475	-71.4494	26.21	1.53
NAR	8/16/2017	41.4475	-71.4493	34.26	1.44
NAR	8/16/2017	41.4475	-71.4493	33.84	1.46
NAR	8/16/2017	41.4474	-71.4494	31.51	1.55
NAR	8/16/2017	41.4474	-71.4495	20.04	1.63
NAR	8/16/2017	41.4473	-71.4495	18.34	1.88
NAR	8/16/2017	41.4473	-71.4494	24.34	1.57
NAR	8/16/2017	41.4472	-71.4493	33.84	1.50
NAR	8/16/2017	41.4472	-71.4494	33.66	1.51
NAR	8/16/2017	41.4471	-71.4495	28.01	1.58
NAR	8/16/2017	41.4471	-71.4496	24.48	1.60
NAR	8/16/2017	41.4471	-71.4494	29.18	1.55
NAR	8/16/2017	41.4470	-71.4494	29.18	1.39
NAR	8/16/2017	41.4469	-71.4495	30.38	1.45
NAR	8/16/2017	41.4469	-71.4496	27.34	1.58
NAR	8/16/2017	41.4469	-71.4495	29.64	1.41
NAR	8/16/2017	41.4468	-71.4495	27.91	1.34
NAR	8/16/2017	41.4468	-71.4496	32.60	1.36
NAR	8/16/2017	41.4468	-71.4497	30.45	1.46
NAR	8/16/2017	41.4468	-71.4497	32.81	1.41
NAR	8/16/2017	41.4467	-71.4498	30.73	1.41
NAR	8/16/2017	41.4468	-71.4499	28.23	1.38
NAR	8/16/2017	41.4468	-71.4499	24.13	1.50
NAR	8/16/2017	41.4467	-71.4500	28.01	1.44
NAR	8/16/2017	41.4467	-71.4501	25.72	1.43
NAR	8/16/2017	41.4467	-71.4501	26.11	1.45
NAR	8/16/2017	41.4469	-71.4501	22.65	1.60
NAR	8/16/2017	41.4468	-71.4502	27.80	1.44
NAR	8/16/2017	41.4467	-71.4502	28.97	1.35
NAR	8/16/2017	41.4466	-71.4503	28.30	1.38
NAR	8/16/2017	41.4467	-71.4503	28.33	1.41
NAR	8/16/2017	41.4468	-71.4503	27.10	1.49
NAR	8/16/2017	41.4469	-71.4503	23.00	1.61
NAR	8/16/2017	41.4468	-71.4503	26.07	1.47
NAR	8/16/2017	41.4467	-71.4504	36.10	1.40
NAR	8/16/2017	41.4466	-71.4504	31.37	1.34
NAR	8/16/2017	41.4466	-71.4506	18.69	1.63
NAR	8/16/2017	41.4467	-71.4506	28.23	1.49
NAR	8/16/2017	41.4468	-71.4505	28.51	1.50
NAR	8/16/2017	41.4470	-71.4505	23.74	1.70
NAR	8/16/2017	41.4470	-71.4504	21.13	1.78
NAR	8/16/2017	41.4469	-71.4506	20.42	1.65
NAR	8/16/2017	41.4468	-71.4507	22.44	1.76
NAR	8/16/2017	41.4469	-71.4506	19.47	1.75
NAR	8/16/2017	41.4471	-71.4506	20.46	1.85
NAR	8/16/2017	41.4470	-71.4507	17.92	1.85
NAR	8/16/2017	41.4470	-71.4508	18.59	1.82
NAR	8/16/2017	41.4471	-71.4508	18.34	1.90
NAR	8/16/2017	41.4471	-71.4509	17.60	1.95
NAR	9/14/2017	41.4481	-71.4495	36.77	1.13
NAR	9/14/2017	41.4480	-71.4496	28.10	1.79
NAR	9/14/2017	41.4480	-71.4494	33.82	1.13
NAR	9/14/2017	41.4480	-71.4495	32.59	1.60
NAR	9/14/2017	41.4479	-71.4495	27.55	1.56
NAR	9/14/2017	41.4479	-71.4494	34.17	1.20
NAR	9/14/2017	41.4478	-71.4494	35.06	1.16
NAR	9/14/2017	41.4478	-71.4495	31.13	1.49
NAR	9/14/2017	41.4477	-71.4495	17.30	1.59
NAR	9/14/2017	41.4477	-71.4494	28.23	1.48
NAR	9/14/2017	41.4477	-71.4493	37.07	1.35
NAR	9/14/2017	41.4476	-71.4494	23.36	1.50
NAR	9/14/2017	41.4476	-71.4495	18.84	1.67
NAR	9/14/2017	41.4475	-71.4496	16.62	1.61
NAR	9/14/2017	41.4475	-71.4494	29.85	1.53
NAR	9/14/2017	41.4475	-71.4493	36.00	1.47
NAR	9/14/2017	41.4474	-71.4492	38.82	1.41
NAR	9/14/2017	41.4474	-71.4493	37.20	1.56
NAR	9/14/2017	41.4474	-71.4495	26.40	1.59
NAR	9/14/2017	41.4473	-71.4495	17.81	1.92
NAR	9/14/2017	41.4473	-71.4494	27.21	1.58
NAR	9/14/2017	41.4473	-71.4493	36.43	1.51
NAR	9/14/2017	41.4472	-71.4493	36.30	1.49
NAR	9/14/2017	41.4472	-71.4494	34.17	1.54
NAR	9/14/2017	41.4472	-71.4495	25.58	1.61
NAR	9/14/2017	41.4471	-71.4496	20.76	1.76
NAR	9/14/2017	41.4471	-71.4495	29.00	1.57
NAR	9/14/2017	41.4470	-71.4494	33.01	1.43
NAR	9/14/2017	41.4470	-71.4493	33.14	1.41
NAR	9/14/2017	41.4470	-71.4495	28.91	1.43
NAR	9/14/2017	41.4470	-71.4495	24.64	1.53
NAR	9/14/2017	41.4469	-71.4494	30.92	1.38
NAR	9/14/2017	41.4469	-71.4494	29.68	1.32
NAR	9/14/2017	41.4468	-71.4494	29.00	1.33
NAR	9/14/2017	41.4468	-71.4495	30.07	1.34
NAR	9/14/2017	41.4468	-71.4497	31.31	1.48
NAR	9/14/2017	41.4468	-71.4497	34.94	1.44
NAR	9/14/2017	41.4467	-71.4497	31.09	1.43
NAR	9/14/2017	41.4468	-71.4498	33.01	1.44
NAR	9/14/2017	41.4468	-71.4498	26.40	1.57
NAR	9/14/2017	41.4468	-71.4498	30.20	1.45
NAR	9/14/2017	41.4467	-71.4499	26.86	1.43
NAR	9/14/2017	41.4468	-71.4499	25.67	1.44
NAR	9/14/2017	41.4468	-71.4499	22.68	1.73
NAR	9/14/2017	41.4467	-71.4500	26.18	1.44
NAR	9/14/2017	41.4467	-71.4500	26.95	1.45
NAR	9/14/2017	41.4468	-71.4501	26.44	1.44
NAR	9/14/2017	41.4469	-71.4500	21.74	1.62
NAR	9/14/2017	41.4469	-71.4501	20.93	1.70
NAR	9/14/2017	41.4468	-71.4501	25.93	1.47
NAR	9/14/2017	41.4467	-71.4501	29.34	1.39
NAR	9/14/2017	41.4466	-71.4501	29.60	1.36
NAR	9/14/2017	41.4466	-71.4502	30.41	1.35
NAR	9/14/2017	41.4467	-71.4502	28.91	1.40
NAR	9/14/2017	41.4468	-71.4502	26.69	1.51
NAR	9/14/2017	41.4469	-71.4502	23.92	1.65
NAR	9/14/2017	41.4468	-71.4503	29.47	1.47
NAR	9/14/2017	41.4467	-71.4503	36.00	1.41
NAR	9/14/2017	41.4466	-71.4503	38.09	1.39
NAR	9/14/2017	41.4466	-71.4504	26.86	1.36
NAR	9/14/2017	41.4466	-71.4504	37.41	1.40
NAR	9/14/2017	41.4468	-71.4503	25.71	1.46
NAR	9/14/2017	41.4470	-71.4503	20.97	1.76
NAR	9/14/2017	41.4468	-71.4504	24.22	1.54
NAR	9/14/2017	41.4467	-71.4504	36.64	1.44
NAR	9/14/2017	41.4466	-71.4505	28.27	1.50
NAR	9/14/2017	41.4466	-71.4506	16.19	1.59
NAR	9/14/2017	41.4467	-71.4505	32.42	1.48
NAR	9/14/2017	41.4468	-71.4505	21.57	1.50
NAR	9/14/2017	41.4469	-71.4504	22.51	1.62
NAR	9/14/2017	41.4470	-71.4505	20.46	1.73
NAR	9/14/2017	41.4469	-71.4506	18.37	1.64
NAR	9/14/2017	41.4468	-71.4507	17.39	1.77
NAR	9/14/2017	41.4468	-71.4508	16.87	1.78
NAR	9/14/2017	41.4470	-71.4507	16.19	1.81
NAR	9/14/2017	41.4471	-71.4506	19.14	1.87
NAR	9/14/2017	41.4471	-71.4507	17.77	1.89
NAR	9/14/2017	41.4470	-71.4508	15.89	1.88
NAR	10/27/2017	41.4481	-71.4495	34.78	0.97
NAR	10/27/2017	41.4481	-71.4496	31.69	1.55
NAR	10/27/2017	41.4480	-71.4494	35.75	1.25
NAR	10/27/2017	41.4480	-71.4495	35.01	1.62
NAR	10/27/2017	41.4479	-71.4495	29.73	1.61
NAR	10/27/2017	41.4479	-71.4494	36.07	1.29
NAR	10/27/2017	41.4478	-71.4493	37.23	1.19
NAR	10/27/2017	41.4477	-71.4494	34.04	1.49
NAR	10/27/2017	41.4477	-71.4495	23.22	1.60
NAR	10/27/2017	41.4476	-71.4494	30.24	1.50
NAR	10/27/2017	41.4476	-71.4493	36.23	1.21
NAR	10/27/2017	41.4475	-71.4493	36.91	1.30
NAR	10/27/2017	41.4475	-71.4494	37.49	1.52
NAR	10/27/2017	41.4475	-71.4495	29.15	1.64
NAR	10/27/2017	41.4474	-71.4496	21.42	1.68
NAR	10/27/2017	41.4474	-71.4495	28.09	1.62
NAR	10/27/2017	41.4473	-71.4494	35.52	1.56
NAR	10/27/2017	41.4473	-71.4492	34.94	1.47
NAR	10/27/2017	41.4473	-71.4494	34.01	1.57
NAR	10/27/2017	41.4472	-71.4495	31.24	1.63
NAR	10/27/2017	41.4471	-71.4496	27.02	1.76
NAR	10/27/2017	41.4471	-71.4495	33.21	1.58
NAR	10/27/2017	41.4471	-71.4494	32.63	1.38
NAR	10/27/2017	41.4470	-71.4495	31.08	1.58
NAR	10/27/2017	41.4470	-71.4496	29.02	1.56
NAR	10/27/2017	41.4469	-71.4495	33.40	1.40
NAR	10/27/2017	41.4468	-71.4495	29.95	1.32
NAR	10/27/2017	41.4468	-71.4496	32.92	1.42
NAR	10/27/2017	41.4469	-71.4497	33.14	1.47
NAR	10/27/2017	41.4468	-71.4498	34.82	1.43
NAR	10/27/2017	41.4467	-71.4499	30.73	1.42
NAR	10/27/2017	41.4468	-71.4499	27.41	1.51
NAR	10/27/2017	41.4469	-71.4500	26.25	1.65
NAR	10/27/2017	41.4468	-71.4501	30.05	1.50
NAR	10/27/2017	41.4467	-71.4502	29.66	1.37
NAR	10/27/2017	41.4468	-71.4502	30.11	1.50
NAR	10/27/2017	41.4469	-71.4502	28.57	1.62
NAR	10/27/2017	41.4470	-71.4503	26.44	1.74
NAR	10/27/2017	41.4469	-71.4503	29.76	1.56
NAR	10/27/2017	41.4467	-71.4503	36.72	1.42
NAR	10/27/2017	41.4466	-71.4504	34.27	1.40
NAR	10/27/2017	41.4466	-71.4506	25.93	1.57
NAR	10/27/2017	41.4467	-71.4505	34.40	1.41
NAR	10/27/2017	41.4469	-71.4504	27.18	1.56
NAR	10/27/2017	41.4470	-71.4504	26.93	1.76
NAR	10/27/2017	41.4469	-71.4505	25.25	1.62
NAR	10/27/2017	41.4468	-71.4506	31.40	1.63
NAR	10/27/2017	41.4467	-71.4506	22.23	1.74
NAR	10/27/2017	41.4468	-71.4506	27.02	1.63
NAR	10/27/2017	41.4469	-71.4505	25.35	1.66
NAR	10/27/2017	41.4470	-71.4505	24.38	1.84
NAR	10/27/2017	41.4470	-71.4506	23.90	1.80
NAR	10/27/2017	41.4469	-71.4508	24.06	1.79
NAR	10/27/2017	41.4470	-71.4507	23.42	1.87
NAR	10/27/2017	41.4471	-71.4507	24.80	1.97
NAR	10/27/2017	41.4471	-71.4509	22.77	1.91
NAR	11/21/2017	41.4481	-71.4495	36.62	1.02
NAR	11/21/2017	41.4481	-71.4496	30.49	1.44
NAR	11/21/2017	41.4480	-71.4494	37.19	1.21
NAR	11/21/2017	41.4479	-71.4495	34.06	1.58
NAR	11/21/2017	41.4479	-71.4495	27.64	1.60
NAR	11/21/2017	41.4479	-71.4494	36.22	1.35
NAR	11/21/2017	41.4479	-71.4494	37.63	1.14
NAR	11/21/2017	41.4478	-71.4495	36.78	1.54
NAR	11/21/2017	41.4478	-71.4495	21.55	1.65
NAR	11/21/2017	41.4478	-71.4494	33.86	1.46
NAR	11/21/2017	41.4477	-71.4493	36.66	1.31
NAR	11/21/2017	41.4477	-71.4494	35.62	1.43
NAR	11/21/2017	41.4476	-71.4495	27.08	1.57
NAR	11/21/2017	41.4475	-71.4496	20.14	1.61
NAR	11/21/2017	41.4476	-71.4495	31.41	1.54
NAR	11/21/2017	41.4475	-71.4494	38.23	1.59
NAR	11/21/2017	41.4475	-71.4493	41.16	1.27
NAR	11/21/2017	41.4475	-71.4494	38.59	1.54
NAR	11/21/2017	41.4475	-71.4495	28.92	1.57
NAR	11/21/2017	41.4474	-71.4496	21.91	1.69
NAR	11/21/2017	41.4474	-71.4495	32.69	1.57
NAR	11/21/2017	41.4474	-71.4493	39.03	1.58
NAR	11/21/2017	41.4473	-71.4492	40.19	1.32
NAR	11/21/2017	41.4473	-71.4494	35.78	1.57
NAR	11/21/2017	41.4473	-71.4495	29.25	1.59
NAR	11/21/2017	41.4472	-71.4496	20.22	1.66
NAR	11/21/2017	41.4472	-71.4495	30.77	1.61
NAR	11/21/2017	41.4472	-71.4494	36.42	1.51
NAR	11/21/2017	41.4471	-71.4493	36.86	1.44
NAR	11/21/2017	41.4471	-71.4494	32.81	1.58
NAR	11/21/2017	41.4471	-71.4496	26.72	1.60
NAR	11/21/2017	41.4470	-71.4495	32.09	1.50
NAR	11/21/2017	41.4469	-71.4494	35.46	1.31
NAR	11/21/2017	41.4469	-71.4495	31.85	1.40
NAR	11/21/2017	41.4469	-71.4496	31.85	1.51
NAR	11/21/2017	41.4468	-71.4497	34.94	1.41
NAR	11/21/2017	41.4467	-71.4498	35.66	1.43
NAR	11/21/2017	41.4468	-71.4498	28.52	1.55
NAR	11/21/2017	41.4469	-71.4499	25.48	1.69
NAR	11/21/2017	41.4467	-71.4500	31.09	1.44
NAR	11/21/2017	41.4467	-71.4500	32.33	1.45
NAR	11/21/2017	41.4468	-71.4501	28.80	1.47
NAR	11/21/2017	41.4469	-71.4500	25.92	1.63
NAR	11/21/2017	41.4469	-71.4501	24.51	1.70
NAR	11/21/2017	41.4468	-71.4501	28.84	1.56
NAR	11/21/2017	41.4467	-71.4502	32.13	1.38
NAR	11/21/2017	41.4466	-71.4502	32.49	1.34
NAR	11/21/2017	41.4468	-71.4502	34.02	1.42
NAR	11/21/2017	41.4469	-71.4503	28.40	1.55
NAR	11/21/2017	41.4470	-71.4503	25.24	1.78
NAR	11/21/2017	41.4468	-71.4504	28.76	1.53
NAR	11/21/2017	41.4468	-71.4504	38.71	1.47
NAR	11/21/2017	41.4466	-71.4504	36.98	1.40
NAR	11/21/2017	41.4466	-71.4505	27.60	1.49
NAR	11/21/2017	41.4468	-71.4505	35.66	1.50
NAR	11/21/2017	41.4469	-71.4505	24.67	1.66
NAR	11/21/2017	41.4470	-71.4505	23.87	1.83
NAR	11/21/2017	41.4469	-71.4506	22.87	1.65
NAR	11/21/2017	41.4468	-71.4507	23.11	1.78
NAR	11/21/2017	41.4469	-71.4508	21.07	1.79
NAR	11/21/2017	41.4470	-71.4507	21.71	1.89
NAR	11/21/2017	41.4471	-71.4507	23.67	1.95
NAR	11/21/2017	41.4471	-71.4508	22.79	1.89
PAS	4/6/2016	41.7477	-71.3841	15.67	2.11
PAS	4/6/2016	41.7477	-71.3842	15.18	2.61
PAS	4/6/2016	41.7477	-71.3843	11.64	2.37
PAS	4/6/2016	41.7478	-71.3843	10.65	2.28
PAS	4/6/2016	41.7478	-71.3844	13.02	2.08
PAS	4/6/2016	41.7478	-71.3844	13.61	2.75
PAS	4/6/2016	41.7478	-71.3845	8.29	2.57
PAS	4/6/2016	41.7478	-71.3846	4.45	2.11
PAS	4/6/2016	41.7479	-71.3845	5.33	3.01
PAS	4/6/2016	41.7480	-71.3845	5.33	3.23
PAS	4/6/2016	41.7480	-71.3845	8.78	3.25
PAS	4/6/2016	41.7479	-71.3846	10.75	2.74
PAS	4/6/2016	41.7480	-71.3846	9.27	3.30
PAS	4/6/2016	41.7481	-71.3845	12.23	3.31
PAS	4/6/2016	41.7480	-71.3847	14.99	3.03
PAS	4/6/2016	41.7481	-71.3847	14.79	3.37
PAS	4/6/2016	41.7479	-71.3847	10.06	2.72
PAS	4/6/2016	41.7478	-71.3847	7.30	1.87
PAS	4/6/2016	41.7479	-71.3848	8.78	2.66
PAS	4/6/2016	41.7481	-71.3849	15.58	3.18
PAS	4/6/2016	41.7480	-71.3849	13.70	2.94
PAS	4/6/2016	41.7479	-71.3849	10.36	2.23
PAS	4/6/2016	41.7479	-71.3850	10.85	2.12
PAS	4/6/2016	41.7480	-71.3850	17.15	2.56
PAS	4/6/2016	41.7480	-71.3849	13.51	2.70
PAS	4/6/2016	41.7480	-71.3848	11.14	3.23
PAS	4/6/2016	41.7479	-71.3846	14.20	2.96
PAS	5/4/2016	41.7477	-71.3842	7.15	2.02
PAS	5/4/2016	41.7477	-71.3842	6.66	2.58
PAS	5/4/2016	41.7477	-71.3843	7.86	2.33
PAS	5/4/2016	41.7478	-71.3843	8.39	2.47
PAS	5/4/2016	41.7478	-71.3844	8.39	1.88
PAS	5/4/2016	41.7478	-71.3844	7.04	2.55
PAS	5/4/2016	41.7478	-71.3844	8.09	2.06
PAS	5/4/2016	41.7478	-71.3845	9.70	2.59
PAS	5/4/2016	41.7479	-71.3845	10.26	3.01
PAS	5/4/2016	41.7479	-71.3844	10.56	3.09
PAS	5/4/2016	41.7479	-71.3845	10.90	3.16
PAS	5/4/2016	41.7479	-71.3846	10.15	2.58
PAS	5/4/2016	41.7480	-71.3845	9.96	3.27
PAS	5/4/2016	41.7481	-71.3845	7.75	3.27
PAS	5/4/2016	41.7481	-71.3845	9.14	3.32
PAS	5/4/2016	41.7480	-71.3846	7.56	3.17
PAS	5/4/2016	41.7480	-71.3846	8.01	3.25
PAS	5/4/2016	41.7481	-71.3847	6.25	3.33
PAS	5/4/2016	41.7480	-71.3847	6.74	3.19
PAS	5/4/2016	41.7479	-71.3847	9.02	2.82
PAS	5/4/2016	41.7479	-71.3847	10.45	2.41
PAS	5/4/2016	41.7478	-71.3848	10.07	2.09
PAS	5/4/2016	41.7479	-71.3848	9.89	2.36
PAS	5/4/2016	41.7480	-71.3848	8.12	3.13
PAS	5/4/2016	41.7481	-71.3849	7.26	3.20
PAS	5/4/2016	41.7480	-71.3849	7.26	2.86
PAS	5/4/2016	41.7479	-71.3849	8.46	2.20
PAS	5/4/2016	41.7480	-71.3850	7.00	2.26
PAS	5/4/2016	41.7481	-71.3850	5.65	2.98
PAS	5/4/2016	41.7481	-71.3849	6.40	3.21
PAS	5/4/2016	41.7480	-71.3848	7.94	3.20
PAS	5/4/2016	41.7479	-71.3846	8.01	3.07
PAS	6/1/2016	41.7477	-71.3842	7.37	1.88
PAS	6/1/2016	41.7477	-71.3842	6.88	2.62
PAS	6/1/2016	41.7477	-71.3843	8.97	1.75
PAS	6/1/2016	41.7478	-71.3843	8.88	2.31
PAS	6/1/2016	41.7478	-71.3844	8.55	1.86
PAS	6/1/2016	41.7479	-71.3844	7.79	2.71
PAS	6/1/2016	41.7478	-71.3845	9.60	1.69
PAS	6/1/2016	41.7479	-71.3845	10.09	3.04
PAS	6/1/2016	41.7478	-71.3846	11.50	1.92
PAS	6/1/2016	41.7479	-71.3845	10.98	3.10
PAS	6/1/2016	41.7480	-71.3845	10.58	3.25
PAS	6/1/2016	41.7479	-71.3846	9.37	3.09
PAS	6/1/2016	41.7480	-71.3845	9.83	3.26
PAS	6/1/2016	41.7481	-71.3845	7.53	3.32
PAS	6/1/2016	41.7480	-71.3847	7.89	2.89
PAS	6/1/2016	41.7480	-71.3847	6.71	3.29
PAS	6/1/2016	41.7481	-71.3847	7.01	3.35
PAS	6/1/2016	41.7480	-71.3847	7.17	3.09
PAS	6/1/2016	41.7479	-71.3847	8.42	2.83
PAS	6/1/2016	41.7480	-71.3848	8.02	3.23
PAS	6/1/2016	41.7481	-71.3848	8.61	3.29
PAS	6/1/2016	41.7480	-71.3848	8.71	3.02
PAS	6/1/2016	41.7479	-71.3848	10.38	2.59
PAS	6/1/2016	41.7478	-71.3848	11.04	2.15
PAS	6/1/2016	41.7480	-71.3848	8.55	2.95
PAS	6/1/2016	41.7481	-71.3849	7.89	3.29
PAS	6/1/2016	41.7481	-71.3849	7.37	3.20
PAS	6/1/2016	41.7480	-71.3849	7.30	3.02
PAS	6/1/2016	41.7479	-71.3849	9.24	2.22
PAS	6/1/2016	41.7480	-71.3850	7.53	2.27
PAS	6/1/2016	41.7481	-71.3850	6.78	2.75
PAS	6/1/2016	41.7479	-71.3847	8.22	2.91
PAS	9/16/2016	41.7477	-71.3842	24.20	2.17
PAS	9/16/2016	41.7477	-71.3842	25.50	2.71
PAS	9/16/2016	41.7477	-71.3843	25.15	1.76
PAS	9/16/2016	41.7478	-71.3843	28.57	2.70
PAS	9/16/2016	41.7478	-71.3844	26.07	1.89
PAS	9/16/2016	41.7479	-71.3844	29.43	2.90
PAS	9/16/2016	41.7478	-71.3845	27.91	2.48
PAS	9/16/2016	41.7478	-71.3846	25.21	2.04
PAS	9/16/2016	41.7479	-71.3845	28.42	3.12
PAS	9/16/2016	41.7480	-71.3845	28.61	3.22
PAS	9/16/2016	41.7479	-71.3846	26.29	3.11
PAS	9/16/2016	41.7468	-71.3836	24.87
PAS	9/16/2016	41.7481	-71.3845	22.20	3.28
PAS	9/16/2016	41.7480	-71.3846	25.09	3.15
PAS	9/16/2016	41.7480	-71.3847	26.29	2.89
PAS	9/16/2016	41.7479	-71.3846	24.74	2.42
PAS	9/16/2016	41.7478	-71.3847	25.50	1.94
PAS	9/16/2016	41.7479	-71.3847	26.55	2.84
PAS	9/16/2016	41.7480	-71.3847	25.25	3.15
PAS	9/16/2016	41.7481	-71.3847	21.38	3.32
PAS	9/16/2016	41.7480	-71.3847	25.69	3.23
PAS	9/16/2016	41.7479	-71.3848	27.59	2.84
PAS	9/16/2016	41.7479	-71.3849	27.66	2.13
PAS	9/16/2016	41.7479	-71.3850	26.83	2.27
PAS	9/16/2016	41.7480	-71.3850	27.69	2.15
PAS	9/16/2016	41.7480	-71.3851	26.89	2.63
PAS	9/16/2016	41.7480	-71.3849	26.96	2.81
PAS	9/16/2016	41.7480	-71.3849	26.93	3.24
PAS	10/7/2016	41.7477	-71.3842	20.20	2.30
PAS	10/7/2016	41.7477	-71.3842	20.20	2.42
PAS	10/7/2016	41.7477	-71.3843	28.88	2.09
PAS	10/7/2016	41.7478	-71.3843	23.09	2.52
PAS	10/7/2016	41.7477	-71.3844	28.01	1.78
PAS	10/7/2016	41.7478	-71.3844	24.68	2.69
PAS	10/7/2016	41.7478	-71.3844	27.94	2.12
PAS	10/7/2016	41.7478	-71.3844	26.49	2.67
PAS	10/7/2016	41.7478	-71.3845	27.14	2.10
PAS	10/7/2016	41.7479	-71.3844	27.87	2.99
PAS	10/7/2016	41.7479	-71.3845	27.94	3.15
PAS	10/7/2016	41.7479	-71.3845	27.14	2.93
PAS	10/7/2016	41.7479	-71.3846	24.03	2.97
PAS	10/7/2016	41.7480	-71.3845	24.39	3.23
PAS	10/7/2016	41.7481	-71.3845	21.43	3.32
PAS	10/7/2016	41.7481	-71.3846	20.42	3.33
PAS	10/7/2016	41.7480	-71.3846	21.14	3.22
PAS	10/7/2016	41.7480	-71.3846	20.06	2.96
PAS	10/7/2016	41.7480	-71.3847	20.13	3.25
PAS	10/7/2016	41.7482	-71.3847	15.72	3.34
PAS	10/7/2016	41.7480	-71.3847	21.14	3.05
PAS	10/7/2016	41.7479	-71.3847	21.72	2.62
PAS	10/7/2016	41.7479	-71.3847	27.94	2.30
PAS	10/7/2016	41.7479	-71.3847	22.73	2.76
PAS	10/7/2016	41.7480	-71.3848	22.59	3.31
PAS	10/7/2016	41.7482	-71.3848	18.61	3.27
PAS	10/7/2016	41.7480	-71.3848	24.03	3.12
PAS	10/7/2016	41.7481	-71.3849	19.41	3.16
PAS	10/7/2016	41.7480	-71.3849	22.44	3.07
PAS	10/7/2016	41.7480	-71.3850	27.65	2.25
PAS	10/7/2016	41.7480	-71.3850	28.15	2.50
PAS	10/7/2016	41.7481	-71.3851	23.53	2.45
PAS	10/28/2016	41.7477	-71.3842	21.02	2.11
PAS	10/28/2016	41.7477	-71.3842	24.60	2.46
PAS	10/28/2016	41.7477	-71.3843	23.51	2.02
PAS	10/28/2016	41.7477	-71.3843	23.47	1.88
PAS	10/28/2016	41.7477	-71.3843	25.53	2.40
PAS	10/28/2016	41.7477	-71.3843	25.21	1.61
PAS	10/28/2016	41.7478	-71.3844	27.58	2.69
PAS	10/28/2016	41.7478	-71.3844	25.53	2.07
PAS	10/28/2016	41.7479	-71.3844	28.59	2.93
PAS	10/28/2016	41.7478	-71.3845	26.98	2.64
PAS	10/28/2016	41.7478	-71.3845	24.08	1.90
PAS	10/28/2016	41.7479	-71.3845	28.27	2.85
PAS	10/28/2016	41.7480	-71.3845	28.75	3.23
PAS	10/28/2016	41.7480	-71.3846	25.37	3.10
PAS	10/28/2016	41.7480	-71.3846	23.68	3.01
PAS	10/28/2016	41.7481	-71.3846	25.13	3.31
PAS	10/28/2016	41.7481	-71.3846	25.77	3.32
PAS	10/28/2016	41.7480	-71.3847	25.00	3.12
PAS	10/28/2016	41.7479	-71.3846	23.19	2.89
PAS	10/28/2016	41.7479	-71.3847	22.95	2.30
PAS	10/28/2016	41.7480	-71.3847	25.21	3.13
PAS	10/28/2016	41.7482	-71.3847	23.23	3.38
PAS	10/28/2016	41.7481	-71.3847	25.41	3.36
PAS	10/28/2016	41.7480	-71.3848	26.62	3.00
PAS	10/28/2016	41.7479	-71.3848	26.38	2.18
PAS	10/28/2016	41.7479	-71.3848	25.53	2.03
PAS	10/28/2016	41.7480	-71.3849	26.74	2.82
PAS	10/28/2016	41.7480	-71.3848	26.09	3.25
PAS	10/28/2016	41.7482	-71.3848	24.60	3.26
PAS	10/28/2016	41.7480	-71.3849	25.61	2.64
PAS	10/28/2016	41.7479	-71.3850	25.25	2.27
PAS	10/28/2016	41.7480	-71.3850	26.09	2.30
PAS	10/28/2016	41.7481	-71.3850	24.96	2.84
PAS	6/15/2017	41.7477	-71.3842	11.99	2.20
PAS	6/15/2017	41.7478	-71.3843	9.91	2.46
PAS	6/15/2017	41.7477	-71.3843	13.74	2.21
PAS	6/15/2017	41.7478	-71.3843	11.82	2.47
PAS	6/15/2017	41.7478	-71.3844	14.36	2.41
PAS	6/15/2017	41.7478	-71.3844	10.81	2.75
PAS	6/15/2017	41.7478	-71.3845	14.70	2.41
PAS	6/15/2017	41.7479	-71.3845	15.43	3.05
PAS	6/15/2017	41.7478	-71.3845	16.34	2.45
PAS	6/15/2017	41.7478	-71.3846	19.16	1.90
PAS	6/15/2017	41.7479	-71.3845	16.62	3.14
PAS	6/15/2017	41.7480	-71.3845	15.10	3.26
PAS	6/15/2017	41.7480	-71.3846	13.69	3.14
PAS	6/15/2017	41.7480	-71.3846	13.07	3.27
PAS	6/15/2017	41.7481	-71.3846	12.16	3.33
PAS	6/15/2017	41.7481	-71.3845	7.31	3.31
PAS	6/15/2017	41.7481	-71.3846	10.81	3.30
PAS	6/15/2017	41.7480	-71.3846	11.03	3.17
PAS	6/15/2017	41.7480	-71.3846	10.81	2.96
PAS	6/15/2017	41.7481	-71.3847	8.16	3.36
PAS	6/15/2017	41.7482	-71.3847	8.44	3.42
PAS	6/15/2017	41.7480	-71.3847	10.53	3.13
PAS	6/15/2017	41.7479	-71.3847	13.29	2.81
PAS	6/15/2017	41.7479	-71.3847	16.56	2.30
PAS	6/15/2017	41.7478	-71.3848	18.37	2.19
PAS	6/15/2017	41.7479	-71.3848	13.46	2.54
PAS	6/15/2017	41.7480	-71.3848	10.81	3.07
PAS	6/15/2017	41.7481	-71.3849	10.08	3.28
PAS	6/15/2017	41.7481	-71.3848	9.46	3.23
PAS	6/15/2017	41.7481	-71.3848	9.06	3.26
PAS	6/15/2017	41.7480	-71.3849	10.92	2.75
PAS	6/15/2017	41.7479	-71.3849	14.81	2.33
PAS	6/15/2017	41.7480	-71.3850	13.91	2.32
PAS	6/15/2017	41.7480	-71.3850	10.75	2.59
PAS	6/15/2017	41.7481	-71.3850	9.79	2.83
PAS	6/15/2017	41.7481	-71.3850	8.38	3.06
PAS	6/15/2017	41.7480	-71.3848	9.85	3.17
PAS	6/15/2017	41.7480	-71.3847	11.15	3.29
PAS	7/21/2017	41.7477	-71.3842	8.59	2.00
PAS	7/21/2017	41.7477	-71.3842	8.95	2.58
PAS	7/21/2017	41.7477	-71.3843	9.23	2.10
PAS	7/21/2017	41.7478	-71.3843	9.39	2.67
PAS	7/21/2017	41.7477	-71.3843	8.26	1.60
PAS	7/21/2017	41.7478	-71.3843	8.81	2.49
PAS	7/21/2017	41.7478	-71.3844	8.45	2.00
PAS	7/21/2017	41.7478	-71.3844	9.43	2.75
PAS	7/21/2017	41.7478	-71.3845	9.57	2.29
PAS	7/21/2017	41.7479	-71.3845	11.28	2.96
PAS	7/21/2017	41.7480	-71.3845	9.92	3.24
PAS	7/21/2017	41.7479	-71.3846	9.44	3.04
PAS	7/21/2017	41.7480	-71.3846	9.82	3.25
PAS	7/21/2017	41.7481	-71.3845	9.20	3.31
PAS	7/21/2017	41.7480	-71.3847	8.63	3.05
PAS	7/21/2017	41.7481	-71.3847	8.01	3.30
PAS	7/21/2017	41.7482	-71.3847	7.87	3.44
PAS	7/21/2017	41.7480	-71.3847	8.67	3.21
PAS	7/21/2017	41.7479	-71.3846	8.88	2.77
PAS	7/21/2017	41.7478	-71.3847	9.30	1.91
PAS	7/21/2017	41.7479	-71.3847	9.94	2.76
PAS	7/21/2017	41.7480	-71.3848	9.20	3.25
PAS	7/21/2017	41.7481	-71.3848	8.61	3.28
PAS	7/21/2017	41.7480	-71.3848	8.13	2.82
PAS	7/21/2017	41.7479	-71.3849	9.66	2.22
PAS	7/21/2017	41.7479	-71.3849	9.62	2.27
PAS	7/21/2017	41.7479	-71.3849	9.55	2.44
PAS	7/21/2017	41.7480	-71.3849	8.63	3.07
PAS	7/21/2017	41.7480	-71.3850	8.61	2.14
PAS	7/21/2017	41.7480	-71.3850	8.49	2.63
PAS	7/21/2017	41.7480	-71.3849	8.77	2.66
PAS	8/16/2017	41.7477	-71.3842	11.75	2.25
PAS	8/16/2017	41.7477	-71.3842	12.20	2.50
PAS	8/16/2017	41.7477	-71.3843	13.29	1.58
PAS	8/16/2017	41.7477	-71.3843	13.97	2.48
PAS	8/16/2017	41.7478	-71.3844	13.29	1.92
PAS	8/16/2017	41.7478	-71.3844	13.29	2.69
PAS	8/16/2017	41.7478	-71.3845	14.87	2.22
PAS	8/16/2017	41.7479	-71.3845	14.71	2.77
PAS	8/16/2017	41.7478	-71.3845	15.73	2.34
PAS	8/16/2017	41.7478	-71.3846	14.22	2.00
PAS	8/16/2017	41.7479	-71.3845	14.48	3.12
PAS	8/16/2017	41.7479	-71.3846	14.45	2.93
PAS	8/16/2017	41.7480	-71.3845	13.97	3.28
PAS	8/16/2017	41.7480	-71.3845	12.78	3.29
PAS	8/16/2017	41.7480	-71.3846	12.62	3.17
PAS	8/16/2017	41.7480	-71.3847	11.91	2.89
PAS	8/16/2017	41.7481	-71.3847	12.14	3.27
PAS	8/16/2017	41.7481	-71.3847	11.56	3.32
PAS	8/16/2017	41.7480	-71.3847	11.27	3.08
PAS	8/16/2017	41.7479	-71.3847	12.97	2.78
PAS	8/16/2017	41.7479	-71.3846	12.36	2.51
PAS	8/16/2017	41.7478	-71.3847	14.13	1.88
PAS	8/16/2017	41.7479	-71.3848	13.94	2.76
PAS	8/16/2017	41.7481	-71.3847	11.50	3.30
PAS	8/16/2017	41.7482	-71.3847	10.37	3.44
PAS	8/16/2017	41.7480	-71.3848	13.01	3.24
PAS	8/16/2017	41.7479	-71.3848	13.94	2.67
PAS	8/16/2017	41.7479	-71.3848	15.16	2.03
PAS	8/16/2017	41.7479	-71.3849	13.94	2.45
PAS	8/16/2017	41.7480	-71.3849	13.36	3.24
PAS	8/16/2017	41.7481	-71.3849	11.98	3.19
PAS	8/16/2017	41.7480	-71.3849	12.65	2.97
PAS	8/16/2017	41.7479	-71.3850	14.67	2.33
PAS	8/16/2017	41.7480	-71.3850	12.65	2.11
PAS	8/16/2017	41.7481	-71.3851	12.07	2.44
PAS	9/14/2017	41.7477	-71.3841	16.51	2.15
PAS	9/14/2017	41.7477	-71.3842	15.70	2.46
PAS	9/14/2017	41.7478	-71.3842	16.69	2.69
PAS	9/14/2017	41.7477	-71.3843	17.60	2.04
PAS	9/14/2017	41.7478	-71.3843	20.22	2.44
PAS	9/14/2017	41.7478	-71.3844	18.32	1.86
PAS	9/14/2017	41.7478	-71.3844	18.32	2.76
PAS	9/14/2017	41.7478	-71.3845	19.27	2.32
PAS	9/14/2017	41.7479	-71.3845	20.94	2.79
PAS	9/14/2017	41.7478	-71.3845	21.26	2.60
PAS	9/14/2017	41.7478	-71.3846	21.21	1.99
PAS	9/14/2017	41.7479	-71.3846	19.36	2.55
PAS	9/14/2017	41.7479	-71.3845	21.12	3.16
PAS	9/14/2017	41.7480	-71.3845	19.59	3.25
PAS	9/14/2017	41.7480	-71.3846	18.50	3.25
PAS	9/14/2017	41.7479	-71.3846	18.00	3.05
PAS	9/14/2017	41.7480	-71.3845	18.50	3.28
PAS	9/14/2017	41.7481	-71.3845	17.19	3.32
PAS	9/14/2017	41.7481	-71.3846	16.51	3.34
PAS	9/14/2017	41.7479	-71.3847	16.42	2.55
PAS	9/14/2017	41.7480	-71.3847	16.69	3.01
PAS	9/14/2017	41.7481	-71.3847	16.02	3.32
PAS	9/14/2017	41.7482	-71.3847	13.48	3.35
PAS	9/14/2017	41.7480	-71.3847	15.97	3.13
PAS	9/14/2017	41.7479	-71.3847	18.82	2.54
PAS	9/14/2017	41.7479	-71.3847	15.97	2.36
PAS	9/14/2017	41.7479	-71.3848	19.68	2.69
PAS	9/14/2017	41.7481	-71.3847	15.79	3.34
PAS	9/14/2017	41.7482	-71.3848	14.12	3.37
PAS	9/14/2017	41.7481	-71.3848	17.64	3.32
PAS	9/14/2017	41.7480	-71.3848	19.36	3.02
PAS	9/14/2017	41.7479	-71.3848	21.12	2.36
PAS	9/14/2017	41.7479	-71.3849	19.45	2.20
PAS	9/14/2017	41.7479	-71.3848	19.90	2.78
PAS	9/14/2017	41.7480	-71.3849	18.37	3.16
PAS	9/14/2017	41.7481	-71.3849	17.19	3.24
PAS	9/14/2017	41.7480	-71.3849	17.82	2.98
PAS	9/14/2017	41.7479	-71.3849	19.13	2.38
PAS	9/14/2017	41.7480	-71.3850	18.55	2.34
PAS	9/14/2017	41.7480	-71.3851	16.97	2.61
PAS	9/14/2017	41.7481	-71.3851	17.33	2.66
PAS	10/27/2017	41.7477	-71.3842	17.05	2.35
PAS	10/27/2017	41.7477	-71.3842	19.37	2.74
PAS	10/27/2017	41.7477	-71.3843	18.91	2.20
PAS	10/27/2017	41.7478	-71.3843	22.76	2.28
PAS	10/27/2017	41.7478	-71.3844	21.30	2.02
PAS	10/27/2017	41.7478	-71.3844	22.76	2.76
PAS	10/27/2017	41.7478	-71.3845	23.29	2.43
PAS	10/27/2017	41.7479	-71.3845	27.34	3.03
PAS	10/27/2017	41.7478	-71.3845	24.35	2.52
PAS	10/27/2017	41.7478	-71.3846	20.50	2.23
PAS	10/27/2017	41.7479	-71.3846	25.88	3.04
PAS	10/27/2017	41.7480	-71.3845	23.75	3.26
PAS	10/27/2017	41.7480	-71.3846	19.64	3.19
PAS	10/27/2017	41.7480	-71.3846	22.03	3.26
PAS	10/27/2017	41.7481	-71.3845	21.36	3.31
PAS	10/27/2017	41.7481	-71.3846	20.37	3.29
PAS	10/27/2017	41.7480	-71.3847	18.31	2.93
PAS	10/27/2017	41.7480	-71.3846	17.11	2.96
PAS	10/27/2017	41.7479	-71.3847	20.43	2.46
PAS	10/27/2017	41.7478	-71.3847	21.30	2.04
PAS	10/27/2017	41.7480	-71.3847	21.56	2.99
PAS	10/27/2017	41.7481	-71.3847	18.58	3.37
PAS	10/27/2017	41.7482	-71.3847	14.66	3.38
PAS	10/27/2017	41.7481	-71.3848	20.90	3.31
PAS	10/27/2017	41.7480	-71.3848	21.90	2.91
PAS	10/27/2017	41.7479	-71.3848	22.49	2.35
PAS	10/27/2017	41.7479	-71.3849	21.76	2.18
PAS	10/27/2017	41.7480	-71.3849	22.03	2.74
PAS	10/27/2017	41.7481	-71.3849	21.83	3.24
PAS	10/27/2017	41.7481	-71.3849	19.90	3.20
PAS	10/27/2017	41.7480	-71.3849	20.57	2.90
PAS	10/27/2017	41.7479	-71.3849	22.09	2.31
PAS	10/27/2017	41.7480	-71.3850	20.83	2.19
PAS	10/27/2017	41.7480	-71.3850	20.30	2.63
PAS	10/27/2017	41.7481	-71.3850	21.23	2.83
PAS	11/21/2017	41.7477	-71.3842	15.70	1.96
PAS	11/21/2017	41.7477	-71.3842	17.16	2.83
PAS	11/21/2017	41.7477	-71.3843	17.40	2.40
PAS	11/21/2017	41.7478	-71.3843	20.07	2.50
PAS	11/21/2017	41.7478	-71.3844	19.53	2.68
PAS	11/21/2017	41.7478	-71.3844	19.65	2.56
PAS	11/21/2017	41.7479	-71.3844	21.35	2.98
PAS	11/21/2017	41.7479	-71.3845	21.10	2.76
PAS	11/21/2017	41.7478	-71.3845	19.40	2.44
PAS	11/21/2017	41.7479	-71.3845	22.38	2.87
PAS	11/21/2017	41.7479	-71.3845	22.38	3.17
PAS	11/21/2017	41.7479	-71.3845	22.07	3.05
PAS	11/21/2017	41.7480	-71.3846	18.80	3.03
PAS	11/21/2017	41.7480	-71.3845	20.25	3.25
PAS	11/21/2017	41.7481	-71.3845	18.98	3.29
PAS	11/21/2017	41.7481	-71.3846	19.77	3.30
PAS	11/21/2017	41.7480	-71.3846	16.98	3.18
PAS	11/21/2017	41.7480	-71.3847	16.55	3.25
PAS	11/21/2017	41.7482	-71.3847	14.73	3.43
PAS	11/21/2017	41.7480	-71.3847	18.43	3.10
PAS	11/21/2017	41.7479	-71.3846	16.79	2.95
PAS	11/21/2017	41.7480	-71.3847	18.01	2.93
PAS	11/21/2017	41.7478	-71.3847	19.22	1.92
PAS	11/21/2017	41.7479	-71.3848	20.19	2.65
PAS	11/21/2017	41.7480	-71.3848	20.62	3.23
PAS	11/21/2017	41.7481	-71.3848	19.59	3.27
PAS	11/21/2017	41.7480	-71.3848	20.13	3.14
PAS	11/21/2017	41.7479	-71.3849	20.74	2.37
PAS	11/21/2017	41.7480	-71.3849	19.40	2.86
PAS	11/21/2017	41.7481	-71.3849	17.52	3.15
PAS	11/21/2017	41.7482	-71.3849	12.91	3.25
PAS	11/21/2017	41.7480	-71.3849	19.59	2.74
PAS	11/21/2017	41.7480	-71.3850	15.76	2.43
PAS	11/21/2017	41.7481	-71.3850	15.94	2.66
PAS	11/21/2017	41.7481	-71.3850	16.61	2.90
PAS	11/21/2017	41.7479	-71.3849	18.43	2.34
PAS	11/21/2017	41.7479	-71.3848	19.77	2.15
