# Supplementary material for: Seasonal variation in apparent conductivity and soil salinity at two Narragansett Bay, RI salt marshes
Source: PeerJ. 2019 Nov 27;7:e8074. doi: 10.7717/peerj.8074 (PMC6884989; doi:10.7717/peerj.8074)
Supplement: Table S5 [file peerj-07-8074-s005.csv]

Site	Day of Sampling	Mean Calculated Salinity (ppt)				Day of Sampling
NAR	1	23.42				10/30/2015
NAR	36	26.24				12/4/2015
NAR	62	24.45				12/30/2015
NAR	92	24.67				1/29/2016
NAR	130	18.2				3/7/2016
NAR	160	21.49				4/6/2016
NAR	188	16.33				5/4/2016
NAR	216	17.7				6/1/2016
NAR	239	20.33				6/24/2016
NAR	280	33.9				8/4/2016
NAR	323	35.41				9/16/2016
NAR	344	34.6				10/7/2016
NAR	365	35.22				10/28/2016
NAR	399	31.2				12/1/2016
NAR	428	28.8				12/30/2016
NAR	458	27.1				1/29/2017
NAR	490	22.6				3/2/2017
NAR	517	23.1				3/29/2017
NAR	552	23				5/3/2017
NAR	595	21.3				6/15/2017
NAR	631	24.9				7/21/2017
NAR	657	26.7				8/16/2017
NAR	686	27.6				9/14/2017
NAR	729	30.2				10/27/2017
PAS	1	21.27				10/30/2015
PAS	36	22.43				12/4/2015
PAS	62	16.67				12/30/2015
PAS	92	14.72				1/29/2016
PAS	130	17.42				3/7/2016
PAS	160	11.36				4/6/2016
PAS	188	8.31				5/4/2016
PAS	216	8.59				6/1/2016
PAS	239	16.82				6/24/2016
PAS	280	23.67				8/4/2016
PAS	323	26.2				9/16/2016
PAS	344	23.65				10/7/2016
PAS	365	25.33				10/28/2016
PAS	399	22				12/1/2016
PAS	428	22.3				12/30/2016
PAS	458	18.9				1/29/2017
PAS	490	14.1				3/2/2017
PAS	517	17.3				3/29/2017
PAS	552	20				5/3/2017
PAS	595	12.3				6/15/2017
PAS	631	9.1				7/21/2017
PAS	657	13.2				8/16/2017
PAS	686	18.1				9/14/2017
PAS	729	21.1				10/27/2017
